# Supplementary material for: Altered Domain Functional Network Connectivity Strength and Randomness in Schizophrenia
Source: Front Psychiatry. 2019 Jul 23;10:499. doi: 10.3389/fpsyt.2019.00499 (PMC6664085; doi:10.3389/fpsyt.2019.00499)
Supplement: Supplementary file 2 [file Table_1.xlsx]

## Sheet: Sheet1
	HC	SZ	p-value
Males	117	90	0.469758
Females	46	29
Site 1	28	17	0.971636
Site 2	9	8
Site 3	28	23
Site 4	28	17
Site 5	14	12
Site 6	28	20
Site 7	28	22
	HC		SZ
	Mean	STD	Mean	STD	p-value
Age	36.9509	10.9982	38.6471	11.4977	0.21063
meanFD	0.270005	0.121397	0.330249	0.136608	0.000119275
SpeedOfProcessing	0.0462097	1.01302	-1.18013	1.07456	7.29659e-18
AttentionVigilance	0.0488984	0.969038	-1.22442	1.3272	2.55501e-16
WorkingMemory	0.0419595	0.955692	-1.06212	0.995774	7.55725e-17
VerbalLearning	0.0230537	1.01021	-1.37866	1.1719	9.04907e-21
VisualLearning	0.0656005	0.983152	-1.02947	1.14431	1.97106e-14
ReasoningProblemSolving	0.0263349	0.935035	-0.85805	1.20921	2.82024e-10
CMINDS_composite	0.0549619	0.934571	-1.52984	1.20907	3.14023e-25
PANSS Positive			14.8188	4.5738
PANSS Negative			14.2752	5.48322
PANSS General			28.2617	7.41291
