# Supplementary material for: Altered Domain Functional Network Connectivity Strength and Randomness in Schizophrenia
Source: Front Psychiatry. 2019 Jul 23;10:499. doi: 10.3389/fpsyt.2019.00499 (PMC6664085; doi:10.3389/fpsyt.2019.00499)
Supplement: Supplementary file 4 [file Table_3.xlsx]

## Sheet: Sheet1
Domain Connectivity Strength for SBC vs. SBC
Gaussianity Test for Transformed Variable
Cannot reject normality if p > 0.05
Type of Test	p-value	Transformation Used
Lilliefors	0.340127	square_root
Kolmogorov-Smirnov	0.749022	square_root
Group Difference Analysis (t-test)
HC Mean	SZ Mean	Mean of residuals from TX[HC]	Mean of residuals from TX[SZ]	t-value	p-value	sd	df	Cohen- D
0.229835	0.203002	0.074363	0.0654202	-0.651712	0.515121	0.113805	280	-0.0785802
PANSS Results
Type		Constant	Sex	Age	meanFD	Site	CSZ Medication	PANSS
General	coefficient	0.0337186	0.0333108	-0.00229819	0.120404	0.00203298	-9.21567e-05	0.000169591
General	p-value	0.631142	0.227766	0.0385758	0.195958	0.732152	0.253515	0.920688
Positive	coefficient	0.0161911	0.0338918	-0.00246723	0.124646	0.00245262	-9.47868e-05	0.00179843
Positive	p-value	0.800452	0.219242	0.030504	0.181144	0.678302	0.238106	0.524492
Negative	coefficient	0.0527827	0.0311363	-0.00227744	0.120102	0.00156637	-8.95782e-05	-0.000931483
Negative	p-value	0.423311	0.268475	0.0391743	0.196757	0.792108	0.264963	0.697964
CMINDS Results
Type		Constant	Sex	Age	meanFD	Site	CSZ Medication	CMINDS Score
SpeedOfProcessing	coefficient	0.055563	0.0219651	-0.00207066	0.113457	-0.000609532	-8.43821e-05	0.00729113
SpeedOfProcessing	p-value	0.076706	0.178421	0.00480015	0.0682047	0.863769	0.070166	0.304933
AttentionVigilance	coefficient	0.0693228	0.0160277	-0.00248792	0.113297	-0.000198141	-0.000102712	0.00202345
AttentionVigilance	p-value	0.0231365	0.333685	0.000495868	0.0692616	0.955716	0.0285497	0.751142
WorkingMemory	coefficient	0.0570645	0.0224548	-0.00210339	0.114211	-0.000777824	-8.29459e-05	0.00799983
WorkingMemory	p-value	0.0654219	0.167539	0.0037225	0.0664091	0.826247	0.0782361	0.297936
VerbalLearning	coefficient	0.0641704	0.0222868	-0.00226389	0.105238	-0.000537077	-0.000101868	0.000787003
VerbalLearning	p-value	0.0363524	0.178637	0.00152743	0.0922541	0.879723	0.0341657	0.906888
VisualLearning	coefficient	0.066242	0.0243137	-0.00237069	0.107041	-0.000404853	-0.000111836	-0.00222435
VisualLearning	p-value	0.0387928	0.147585	0.00149995	0.0875733	0.910857	0.0161858	0.756735
ReasoningProblemSolving	coefficient	0.0680059	0.0224529	-0.00238729	0.10355	-0.000356099	-0.000115211	-0.00461868
ReasoningProblemSolving	p-value	0.0278371	0.169245	0.00111088	0.0931541	0.920386	0.0119808	0.513757
CMINDS_composite	coefficient	0.0653505	0.0160488	-0.002467	0.119798	0.000153709	-9.82586e-05	0.00327483
CMINDS_composite	p-value	0.0398614	0.343966	0.000821586	0.0589833	0.96603	0.0548652	0.648251
Additional Results with Diagnosis and Interactions
CMINDS Results
Type		Constant	Sex	Age	meanFD	Site	CSZ Medication	Diagnosis	CMINDS Score	Diagnosis X CMINDS Score
SpeedOfProcessing	coefficient	0.0535415	0.0210958	-0.0021215	0.120763	-9.39415e-05	-7.33776e-05	-0.0247703	0.0207561	-0.030608
SpeedOfProcessing	p-value	0.0888337	0.194989	0.00380059	0.0523871	0.978825	0.339735	0.400263	0.0326751	0.0279451
AttentionVigilance	coefficient	0.0706267	0.0120875	-0.00251284	0.110192	0.000619643	-6.17736e-05	-0.0309499	0.0140299	-0.0229274
AttentionVigilance	p-value	0.0206128	0.467814	0.000420178	0.0788328	0.862673	0.425952	0.273762	0.155129	0.0795225
WorkingMemory	coefficient	0.0540669	0.0199513	-0.00220474	0.129438	7.84946e-05	-8.38893e-05	-0.0237114	0.0230076	-0.0353039
WorkingMemory	p-value	0.0802971	0.218994	0.00227639	0.0381538	0.982289	0.278679	0.40194	0.0243471	0.018938
VerbalLearning	coefficient	0.0626745	0.0208571	-0.00225411	0.112298	-0.00029678	-7.68802e-05	-0.0198505	0.00571779	-0.0111581
VerbalLearning	p-value	0.0434507	0.210902	0.00166223	0.0754108	0.933735	0.323979	0.496788	0.56072	0.408464
VisualLearning	coefficient	0.0626212	0.0215413	-0.00242201	0.120961	0.000453078	-7.37318e-05	-0.0317458	0.0116442	-0.0291376
VisualLearning	p-value	0.0517459	0.198179	0.00115167	0.0548779	0.900397	0.341386	0.272363	0.256355	0.0366238
ReasoningProblemSolving	coefficient	0.0679561	0.0197228	-0.00249291	0.119877	5.67774e-05	-9.67994e-05	-0.0221321	0.0107132	-0.0292535
ReasoningProblemSolving	p-value	0.0274643	0.227038	0.000643013	0.0538555	0.98723	0.21458	0.420197	0.296812	0.0341826
CMINDS_composite	coefficient	0.0612766	0.0116685	-0.00247921	0.132186	0.00112386	-6.56214e-05	-0.0382738	0.0182442	-0.0295248
CMINDS_composite	p-value	0.0555152	0.491337	0.000751523	0.0373722	0.755817	0.403712	0.191354	0.091355	0.0359162

## Sheet: Sheet2
Domain Connectivity Strength for SBC vs. AUD
Gaussianity Test for Transformed Variable
Cannot reject normality if p > 0.05
Type of Test	p-value	Transformation Used
Lilliefors	0.0755896	no_transformation
Kolmogorov-Smirnov	0.442112	no_transformation
Group Difference Analysis (t-test)
HC Mean	SZ Mean	Mean of residuals from TX[HC]	Mean of residuals from TX[SZ]	t-value	p-value	sd	df	Cohen- D
-0.0506645	0.044578	-0.157514	-0.104411	3.48148	0.000578289	0.126501	280	0.419779
PANSS Results
Type		Constant	Sex	Age	meanFD	Site	CSZ Medication	PANSS
General	coefficient	-0.11376	0.015736	-0.000326667	0.217736	0.00563606	7.68614e-05	0.00170272
General	p-value	0.109189	0.57008	0.767875	0.0211333	0.346346	0.343289	0.321362
Positive	coefficient	-0.0632717	0.0153206	-0.000164284	0.215443	0.0045838	8.5921e-05	-0.000467634
Positive	p-value	0.330057	0.582148	0.885605	0.0234328	0.444131	0.290375	0.870002
Negative	coefficient	-0.0421412	0.0115282	-0.000194217	0.216234	0.00402729	8.82709e-05	-0.0017123
Negative	p-value	0.526024	0.683895	0.860256	0.0222968	0.502069	0.2761	0.479785
CMINDS Results
Type		Constant	Sex	Age	meanFD	Site	CSZ Medication	CMINDS Score
SpeedOfProcessing	coefficient	-0.14771	0.000835636	0.000649095	0.188357	0.00580219	0.000245118	0.00354306
SpeedOfProcessing	p-value	4.70488e-05	0.964133	0.434842	0.00817738	0.152966	5.85538e-06	0.661752
AttentionVigilance	coefficient	-0.145685	0.0113202	0.00078245	0.168557	0.00496982	0.000221084	-0.00592348
AttentionVigilance	p-value	3.05552e-05	0.545599	0.326965	0.0170735	0.218611	3.83288e-05	0.411763
WorkingMemory	coefficient	-0.146657	0.00096931	0.00063759	0.188537	0.00566374	0.000246335	0.00419237
WorkingMemory	p-value	4.21552e-05	0.958261	0.437123	0.00811988	0.161889	6.61128e-06	0.632175
VerbalLearning	coefficient	-0.133297	0.00605991	0.000399403	0.164641	0.00547231	0.000197031	-0.0113477
VerbalLearning	p-value	0.000146794	0.746566	0.618344	0.0204674	0.174575	0.000338967	0.137674
VisualLearning	coefficient	-0.127003	0.00195695	0.000285046	0.170793	0.00474571	0.00021153	-0.0118999
VisualLearning	p-value	0.000491059	0.917483	0.732297	0.0159276	0.245045	6.5472e-05	0.142419
ReasoningProblemSolving	coefficient	-0.151391	0.00179383	0.000785727	0.186138	0.00554855	0.000257921	0.00938299
ReasoningProblemSolving	p-value	2.12724e-05	0.922862	0.340167	0.00817709	0.171356	1.15599e-06	0.243498
CMINDS_composite	coefficient	-0.129598	0.0122686	0.000567072	0.147361	0.00402591	0.00018666	-0.0148744
CMINDS_composite	p-value	0.000303236	0.517309	0.486651	0.0378668	0.318847	0.00119677	0.0646861
Additional Results with Diagnosis and Interactions
CMINDS Results
Type		Constant	Sex	Age	meanFD	Site	CSZ Medication	Diagnosis	CMINDS Score	Diagnosis X CMINDS Score
SpeedOfProcessing	coefficient	-0.154724	0.00412193	0.000809885	0.170433	0.00534332	0.000106779	0.0760273	-0.000642807	0.0194826
SpeedOfProcessing	p-value	2.14176e-05	0.823806	0.328422	0.0164655	0.185882	0.222919	0.0240614	0.953477	0.217824
AttentionVigilance	coefficient	-0.151191	0.0145537	0.000836283	0.151781	0.00480024	7.04193e-05	0.0675144	-0.00254157	-0.000454731
AttentionVigilance	p-value	1.48313e-05	0.438512	0.292494	0.0321783	0.23566	0.421199	0.0349609	0.81909	0.975333
WorkingMemory	coefficient	-0.155174	0.0028391	0.000662942	0.181942	0.00598242	0.000100997	0.0510334	0.0166642	-0.0207907
WorkingMemory	p-value	1.51336e-05	0.878045	0.417442	0.010869	0.139216	0.253354	0.114737	0.151893	0.224164
VerbalLearning	coefficient	-0.140082	0.00644027	0.000458492	0.158009	0.00567402	9.27606e-05	0.0415498	-0.00413537	-0.00853085
VerbalLearning	p-value	7.90392e-05	0.732072	0.567582	0.0271077	0.160334	0.292349	0.208641	0.709572	0.575841
VisualLearning	coefficient	-0.133902	0.00332545	0.000385926	0.156727	0.00485874	9.83748e-05	0.0503515	-0.0079531	-0.00151485
VisualLearning	p-value	0.000276161	0.86054	0.643887	0.0282516	0.236657	0.262532	0.124703	0.493292	0.923226
ReasoningProblemSolving	coefficient	-0.155224	0.00634951	0.000899453	0.160217	0.00516959	0.000130481	0.0646577	0.000732105	0.0193787
ReasoningProblemSolving	p-value	1.23384e-05	0.731569	0.272938	0.0234233	0.20002	0.140853	0.0387679	0.94987	0.215139
CMINDS_composite	coefficient	-0.138826	0.0141956	0.000705551	0.133673	0.00400746	5.21086e-05	0.0624083	-0.0093096	-0.00232597
CMINDS_composite	p-value	0.000129514	0.454953	0.386699	0.0600477	0.322759	0.553835	0.0577284	0.44086	0.882192

## Sheet: Sheet3
Domain Connectivity Strength for SBC vs. VIS
Gaussianity Test for Transformed Variable
Cannot reject normality if p > 0.05
Type of Test	p-value	Transformation Used
Lilliefors	0.118344	Quadratic
Kolmogorov-Smirnov	0.518315	Quadratic
Group Difference Analysis (t-test)
HC Mean	SZ Mean	Mean of residuals from TX[HC]	Mean of residuals from TX[SZ]	t-value	p-value	sd	df	Cohen- D
-0.0959052	-0.0155396	-0.0587102	-0.0332457	3.12965	0.00193507	0.0674812	280	0.377357
PANSS Results
Type		Constant	Sex	Age	meanFD	Site	CSZ Medication	PANSS
General	coefficient	-0.0177601	0.00295054	-0.000102228	0.0642441	-0.0027584	7.07429e-05	0.000727548
General	p-value	0.649574	0.847304	0.86742	0.214973	0.40472	0.116283	0.443444
Positive	coefficient	-0.000607971	0.00289502	-6.91435e-05	0.0641404	-0.00310523	7.39216e-05	0.000161797
Positive	p-value	0.986454	0.850615	0.912717	0.218118	0.348358	0.100855	0.918357
Negative	coefficient	-0.00510519	0.00379317	-5.70043e-05	0.0638308	-0.00298493	7.34487e-05	0.000412985
Negative	p-value	0.889507	0.808672	0.925605	0.218916	0.369045	0.102668	0.757885
CMINDS Results
Type		Constant	Sex	Age	meanFD	Site	CSZ Medication	CMINDS Score
SpeedOfProcessing	coefficient	-0.0427836	-0.00815505	-3.8888e-05	0.089503	-9.31615e-05	0.000133593	-0.000690292
SpeedOfProcessing	p-value	0.0245736	0.40849	0.92969	0.0176993	0.965432	3.32431e-06	0.872347
AttentionVigilance	coefficient	-0.0461803	-0.00455592	9.75167e-05	0.0867997	-0.000397689	0.000131745	-0.0023088
AttentionVigilance	p-value	0.0122206	0.648416	0.81872	0.0212798	0.853391	4.66128e-06	0.548626
WorkingMemory	coefficient	-0.045931	-0.00843018	4.6898e-05	0.0937548	-0.000256341	0.000143841	0.00325651
WorkingMemory	p-value	0.0144643	0.39103	0.914112	0.0129743	0.904782	7.77425e-07	0.483299
VerbalLearning	coefficient	-0.038602	-0.0061143	-8.93742e-05	0.0812651	-0.00030456	0.000118003	-0.00509408
VerbalLearning	p-value	0.0365411	0.539446	0.833742	0.0311549	0.886684	5.66542e-05	0.209374
VisualLearning	coefficient	-0.0404574	-0.00840625	-3.00421e-05	0.0838792	-0.000408511	0.000131517	-0.00246906
VisualLearning	p-value	0.0353337	0.403025	0.945947	0.0258815	0.850557	3.48296e-06	0.566412
ReasoningProblemSolving	coefficient	-0.0464539	-0.00801647	6.55159e-05	0.0911062	-0.000213693	0.00014363	0.00341628
ReasoningProblemSolving	p-value	0.0129252	0.415578	0.88087	0.0147051	0.920847	3.64356e-07	0.423697
CMINDS_composite	coefficient	-0.0394462	-0.00361027	2.96809e-05	0.0746821	-0.000789251	0.000115455	-0.00654143
CMINDS_composite	p-value	0.0376324	0.721038	0.945589	0.0485847	0.714037	0.000183785	0.127552
Additional Results with Diagnosis and Interactions
CMINDS Results
Type		Constant	Sex	Age	meanFD	Site	CSZ Medication	Diagnosis	CMINDS Score	Diagnosis X CMINDS Score
SpeedOfProcessing	coefficient	-0.0446897	-0.00660671	3.98623e-05	0.0801334	-0.000451557	7.76458e-05	0.0375003	-0.00712017	0.0183611
SpeedOfProcessing	p-value	0.018699	0.499907	0.927445	0.032737	0.832269	0.0941572	0.0352023	0.22235	0.0285903
AttentionVigilance	coefficient	-0.0486624	-0.00309752	0.00012179	0.0792373	-0.000474283	6.38178e-05	0.0304414	-0.000786434	-0.000200773
AttentionVigilance	p-value	0.00834037	0.757812	0.774228	0.0365454	0.826401	0.173576	0.0751384	0.894758	0.979642
WorkingMemory	coefficient	-0.0490874	-0.00712207	7.77492e-05	0.0878963	-0.000283027	8.02099e-05	0.0270211	0.00581253	-0.00225964
WorkingMemory	p-value	0.00929343	0.470154	0.858228	0.020756	0.895289	0.0891062	0.116944	0.347561	0.80386
VerbalLearning	coefficient	-0.0390932	-0.00496423	-8.2689e-05	0.0744644	-0.000435188	7.48714e-05	0.0245245	-0.00704942	0.00626276
VerbalLearning	p-value	0.0360643	0.61962	0.846183	0.0498428	0.839161	0.110376	0.16285	0.232967	0.43986
VisualLearning	coefficient	-0.0423819	-0.00713304	2.47231e-05	0.0745154	-0.000580954	7.50572e-05	0.0289009	-0.00438133	0.00681634
VisualLearning	p-value	0.0288722	0.478443	0.955549	0.0494469	0.78975	0.108171	0.0973818	0.477588	0.414803
ReasoningProblemSolving	coefficient	-0.0480457	-0.00582835	0.000124115	0.0785719	-0.000415426	8.85724e-05	0.0292915	-0.00181595	0.0111802
ReasoningProblemSolving	p-value	0.0100002	0.554103	0.775926	0.0365737	0.846293	0.06065	0.0781377	0.769486	0.179076
CMINDS_composite	coefficient	-0.041963	-0.00195516	8.32885e-05	0.0669686	-0.00100553	5.88818e-05	0.0312357	-0.00772553	0.00551922
CMINDS_composite	p-value	0.0287756	0.84728	0.848313	0.0779192	0.642337	0.211415	0.0754982	0.231981	0.510907

## Sheet: Sheet4
Domain Connectivity Strength for SBC vs. SEN
Gaussianity Test for Transformed Variable
Cannot reject normality if p > 0.05
Type of Test	p-value	Transformation Used
Lilliefors	0.001	Quadratic
Kolmogorov-Smirnov	0.0166371	Quadratic
Group Difference Analysis (t-test)
HC Mean	SZ Mean	Mean of residuals from TX[HC]	Mean of residuals from TX[SZ]	t-value	p-value	sd	df	Cohen- D
-0.092905	-0.0227755	-0.101559	-0.0793919	1.53403	0.126152	0.119847	280	0.184965
PANSS Results
Type		Constant	Sex	Age	meanFD	Site	CSZ Medication	PANSS
General	coefficient	-0.0037987	-0.0159623	-0.000330415	0.014448	-0.00360488	0.000156406	-0.0013441
General	p-value	0.94907	0.494157	0.723045	0.854141	0.474192	0.0233735	0.35259
Positive	coefficient	-0.0234945	-0.0161906	-0.000293075	0.0122626	-0.00324294	0.000152411	-0.00127977
Positive	p-value	0.666571	0.489408	0.760239	0.876657	0.519522	0.0270233	0.594511
Negative	coefficient	0.0269995	-0.0254903	-0.00037964	0.0145221	-0.00457761	0.000157956	-0.00421833
Negative	p-value	0.623212	0.277556	0.677498	0.851068	0.356785	0.019639	0.0369743
CMINDS Results
Type		Constant	Sex	Age	meanFD	Site	CSZ Medication	CMINDS Score
SpeedOfProcessing	coefficient	-0.0712028	-0.00300689	-0.000642117	0.0291988	-0.00115261	0.000189528	-0.00799285
SpeedOfProcessing	p-value	0.0326089	0.86179	0.405891	0.656921	0.759554	0.000148362	0.28873
AttentionVigilance	coefficient	-0.0834787	-0.00108513	-0.00032557	0.034611	-0.00124503	0.000211267	-0.00073172
AttentionVigilance	p-value	0.0108171	0.951254	0.666779	0.60342	0.744757	3.33829e-05	0.914771
WorkingMemory	coefficient	-0.0826967	-0.0041146	-0.00035372	0.0421514	-0.00144973	0.000219712	0.00336162
WorkingMemory	p-value	0.0122116	0.811487	0.643345	0.522402	0.700159	1.54598e-05	0.680259
VerbalLearning	coefficient	-0.0669111	0.00269387	-0.000625831	0.0128851	-0.00177044	0.00015944	-0.0152909
VerbalLearning	p-value	0.0377479	0.876794	0.399806	0.843995	0.634971	0.00169708	0.0313019
VisualLearning	coefficient	-0.0623716	-0.000803275	-0.000734003	0.0234139	-0.00228968	0.000179665	-0.0140319
VisualLearning	p-value	0.0631078	0.963503	0.343637	0.720603	0.545791	0.000254137	0.0630901
ReasoningProblemSolving	coefficient	-0.0794992	-0.00393782	-0.000454606	0.0386336	-0.00122343	0.00020806	-0.00132464
ReasoningProblemSolving	p-value	0.0154803	0.819921	0.554251	0.553931	0.746235	2.37235e-05	0.859836
CMINDS_composite	coefficient	-0.0658613	0.00340907	-0.000566084	0.00418058	-0.00195726	0.000156433	-0.015359
CMINDS_composite	p-value	0.0501425	0.849154	0.463088	0.950146	0.608304	0.00403161	0.0439634
Additional Results with Diagnosis and Interactions
CMINDS Results
Type		Constant	Sex	Age	meanFD	Site	CSZ Medication	Diagnosis	CMINDS Score	Diagnosis X CMINDS Score
SpeedOfProcessing	coefficient	-0.0707598	-0.00265866	-0.00062254	0.0265152	-0.00132183	0.000182699	0.00948101	-0.0122171	0.00985185
SpeedOfProcessing	p-value	0.0358024	0.878434	0.423514	0.689386	0.727004	0.0268804	0.76327	0.238289	0.506422
AttentionVigilance	coefficient	-0.0846828	-1.37926e-05	-0.0003124	0.0317538	-0.00137132	0.000177713	0.016482	-0.00146127	0.00254301
AttentionVigilance	p-value	0.0102113	0.999387	0.680702	0.637882	0.722849	0.0345364	0.588826	0.89065	0.856545
WorkingMemory	coefficient	-0.0845104	-0.00355748	-0.000342777	0.0398648	-0.00141928	0.000186238	0.0129626	0.0054837	-0.00302045
WorkingMemory	p-value	0.0111838	0.838038	0.655651	0.550523	0.708607	0.0256929	0.669447	0.615532	0.850869
VerbalLearning	coefficient	-0.0639576	0.00357174	-0.000649316	0.00989705	-0.00199325	0.000171756	0.00191282	-0.0207336	0.0101094
VerbalLearning	p-value	0.0499282	0.83827	0.384443	0.88114	0.595397	0.0367339	0.950312	0.0455908	0.476165
VisualLearning	coefficient	-0.0623916	-0.000731037	-0.000731672	0.0229566	-0.00230497	0.00017743	0.00128355	-0.0142513	0.000550022
VisualLearning	p-value	0.0669034	0.967027	0.348574	0.729648	0.54751	0.0311419	0.966506	0.189459	0.970126
ReasoningProblemSolving	coefficient	-0.0798101	-0.00247943	-0.000403575	0.0300262	-0.00141726	0.000189889	0.0142122	-0.0080552	0.0130897
ReasoningProblemSolving	p-value	0.0155669	0.886909	0.601186	0.650408	0.708751	0.02332	0.628221	0.462984	0.373727
CMINDS_composite	coefficient	-0.0634912	0.00484097	-0.000574636	0.000907236	-0.00231287	0.00015709	0.00821728	-0.0213974	0.0110946
CMINDS_composite	p-value	0.0631329	0.789113	0.459418	0.989277	0.549097	0.0619965	0.792451	0.0638806	0.458587

## Sheet: Sheet5
Domain Connectivity Strength for SBC vs. COG
Gaussianity Test for Transformed Variable
Cannot reject normality if p > 0.05
Type of Test	p-value	Transformation Used
Lilliefors	0.392014	fourth_root
Kolmogorov-Smirnov	0.786535	fourth_root
Group Difference Analysis (t-test)
HC Mean	SZ Mean	Mean of residuals from TX[HC]	Mean of residuals from TX[SZ]	t-value	p-value	sd	df	Cohen- D
0.061398	0.052246	1.03414	1.03393	-0.143971	0.885627	0.0122849	280	-0.0173593
PANSS Results
Type		Constant	Sex	Age	meanFD	Site	CSZ Medication	PANSS
General	coefficient	1.04686	0.00192156	-0.000111145	-0.00820291	-0.000725041	-4.61046e-06	-2.11084e-05
General	p-value	1.52265e-125	0.5157	0.347365	0.410525	0.256536	0.593584	0.908048
Positive	coefficient	1.04562	0.00194377	-0.000118236	-0.0080519	-0.000697618	-4.81961e-06	5.63798e-05
Positive	p-value	9.24118e-130	0.511062	0.330583	0.420349	0.27346	0.575825	0.852608
Negative	coefficient	1.0476	0.00173523	-0.00011176	-0.00820492	-0.000746722	-4.55597e-06	-8.21561e-05
Negative	p-value	1.28176e-128	0.56475	0.341972	0.410191	0.24307	0.596497	0.749755
CMINDS Results
Type		Constant	Sex	Age	meanFD	Site	CSZ Medication	CMINDS Score
SpeedOfProcessing	coefficient	1.03452	0.00181523	0.000118515	-0.0123134	0.000237735	-7.59924e-06	-0.000601521
SpeedOfProcessing	p-value	8.06315e-321	0.302678	0.132683	0.0668073	0.535545	0.130562	0.432907
AttentionVigilance	coefficient	1.03433	0.00141502	0.000118942	-0.0110993	0.000219085	-8.15622e-06	-0.000721688
AttentionVigilance	p-value	2.78653e-321	0.42682	0.117485	0.0974164	0.567792	0.1048	0.292933
WorkingMemory	coefficient	1.03401	0.00174279	0.000132182	-0.0118099	0.000226996	-6.34117e-06	-0.000125962
WorkingMemory	p-value	3.95253e-323	0.321316	0.0899486	0.0790424	0.553584	0.212305	0.879376
VerbalLearning	coefficient	1.03402	0.00181299	0.000132699	-0.011919	0.000219063	-6.55702e-06	-0.0001658
VerbalLearning	p-value	0	0.310065	0.0828154	0.0771926	0.56732	0.20494	0.819314
VisualLearning	coefficient	1.03615	0.00258194	6.6064e-05	-0.0113973	0.000189992	-1.15271e-05	-0.00199518
VisualLearning	p-value	3.28672e-318	0.144578	0.396721	0.0844068	0.618229	0.0186652	0.00884654
ReasoningProblemSolving	coefficient	1.03397	0.00173991	0.000130508	-0.0116223	0.000235153	-6.40724e-06	-0.000184509
ReasoningProblemSolving	p-value	1.38338e-322	0.323342	0.0960158	0.0809573	0.541112	0.193435	0.808995
CMINDS_composite	coefficient	1.03468	0.00163251	9.22079e-05	-0.00983908	0.000264936	-9.70586e-06	-0.000816629
CMINDS_composite	p-value	1.16113e-314	0.365651	0.235217	0.144425	0.490549	0.0745819	0.285555
Additional Results with Diagnosis and Interactions
CMINDS Results
Type		Constant	Sex	Age	meanFD	Site	CSZ Medication	Diagnosis	CMINDS Score	Diagnosis X CMINDS Score
SpeedOfProcessing	coefficient	1.03478	0.00165837	0.000110666	-0.0114038	0.000267951	-1.53614e-06	-0.00372699	-0.000141085	-0.00146677
SpeedOfProcessing	p-value	9.58094e-318	0.348048	0.161914	0.0914956	0.486177	0.853931	0.244417	0.893205	0.330413
AttentionVigilance	coefficient	1.03455	0.000998354	0.000115729	-0.0110929	0.000296876	-1.79884e-06	-0.00400256	0.00031868	-0.00209068
AttentionVigilance	p-value	4.0625e-319	0.57693	0.126807	0.099715	0.441096	0.829175	0.188272	0.763455	0.136621
WorkingMemory	coefficient	1.03386	0.00142762	0.000120474	-0.00999291	0.000314782	-3.40958e-06	-0.003681	0.00126871	-0.00345934
WorkingMemory	p-value	4.84184e-321	0.416005	0.120765	0.13834	0.411085	0.683846	0.229632	0.249499	0.0334398
VerbalLearning	coefficient	1.03395	0.0016372	0.00013299	-0.0109807	0.000244682	-2.0415e-06	-0.00297686	0.00031446	-0.00120196
VerbalLearning	p-value	3.61656e-321	0.361916	0.0830319	0.106591	0.524986	0.807854	0.344674	0.766548	0.408788
VisualLearning	coefficient	1.03636	0.00230235	5.58948e-05	-0.00951797	0.000241046	-1.44774e-06	-0.00549402	-0.00130999	-0.00188757
VisualLearning	p-value	2.02728e-315	0.192652	0.472697	0.151721	0.528344	0.859405	0.0725348	0.226495	0.198386
ReasoningProblemSolving	coefficient	1.034	0.00143311	0.000119245	-0.00980044	0.000278546	-3.40126e-06	-0.00275568	0.00137432	-0.00300211
ReasoningProblemSolving	p-value	1.05532e-320	0.416045	0.127049	0.143849	0.467504	0.686005	0.352907	0.215538	0.0441068
CMINDS_composite	coefficient	1.03455	0.00114624	8.69586e-05	-0.00822279	0.000360691	-2.56657e-06	-0.00558204	0.000489742	-0.00282965
CMINDS_composite	p-value	#NUM!	0.524912	0.261227	0.22193	0.348342	0.758598	0.0735774	0.669094	0.0584333

## Sheet: Sheet6
Domain Connectivity Strength for SBC vs. DMN
Gaussianity Test for Transformed Variable
Cannot reject normality if p > 0.05
Type of Test	p-value	Transformation Used
Lilliefors	0.295332	no_transformation
Kolmogorov-Smirnov	0.711567	no_transformation
Group Difference Analysis (t-test)
HC Mean	SZ Mean	Mean of residuals from TX[HC]	Mean of residuals from TX[SZ]	t-value	p-value	sd	df	Cohen- D
-0.0196793	-0.00811533	-0.0579584	-0.0661151	-1.00608	0.315244	0.0672396	280	-0.121308
PANSS Results
Type		Constant	Sex	Age	meanFD	Site	CSZ Medication	PANSS
General	coefficient	-0.112472	-0.00845823	0.000138212	0.0878877	0.00850107	5.64554e-05	0.000747523
General	p-value	0.00256181	0.555119	0.80922	0.0706725	0.00681726	0.179312	0.399704
Positive	coefficient	-0.0838298	-0.00881929	0.000262683	0.085597	0.00788852	6.1447e-05	-0.000735092
Positive	p-value	0.0134749	0.539465	0.655934	0.0796186	0.0117958	0.143837	0.618343
Negative	coefficient	-0.107743	-0.00637527	0.000179437	0.0875683	0.00848076	5.82355e-05	0.000951953
Negative	p-value	0.00210884	0.662866	0.752844	0.0718354	0.0070485	0.164852	0.44692
CMINDS Results
Type		Constant	Sex	Age	meanFD	Site	CSZ Medication	CMINDS Score
SpeedOfProcessing	coefficient	-0.0428863	-0.0049916	0.000101145	0.0495078	0.00242179	2.71258e-05	-0.00240264
SpeedOfProcessing	p-value	0.0194692	0.599591	0.811857	0.171922	0.243224	0.317245	0.561975
AttentionVigilance	coefficient	-0.0438086	-0.00227159	0.000189147	0.0471208	0.00193357	1.86617e-05	-0.00514941
AttentionVigilance	p-value	0.0138927	0.814003	0.645596	0.194152	0.352974	0.492994	0.166974
WorkingMemory	coefficient	-0.0451603	-0.00509393	0.000140822	0.0513974	0.00248578	3.03321e-05	-0.00137149
WorkingMemory	p-value	0.012775	0.591208	0.737314	0.156564	0.230221	0.269163	0.759666
VerbalLearning	coefficient	-0.0418799	-0.00264737	9.64045e-05	0.0439751	0.00229624	1.51874e-05	-0.00562535
VerbalLearning	p-value	0.0187205	0.782713	0.814258	0.224755	0.265509	0.584744	0.150525
VisualLearning	coefficient	-0.0495742	-0.0114329	0.000172194	0.0655521	0.00238307	4.72639e-05	0.00363378
VisualLearning	p-value	0.00654032	0.229329	0.681092	0.0650778	0.245637	0.0722458	0.37233
ReasoningProblemSolving	coefficient	-0.0505244	-0.00489006	0.000311136	0.0537169	0.00220123	4.73895e-05	0.00575083
ReasoningProblemSolving	p-value	0.0050278	0.605595	0.459697	0.133448	0.287939	0.0741998	0.162149
CMINDS_composite	coefficient	-0.0414913	-0.00813822	5.075e-05	0.0616992	0.00159669	2.85603e-05	-0.00274498
CMINDS_composite	p-value	0.0221537	0.399555	0.902738	0.0876264	0.437773	0.325987	0.502252
Additional Results with Diagnosis and Interactions
CMINDS Results
Type		Constant	Sex	Age	meanFD	Site	CSZ Medication	Diagnosis	CMINDS Score	Diagnosis X CMINDS Score
SpeedOfProcessing	coefficient	-0.0406396	-0.00506728	0.000101906	0.0485419	0.00222035	4.40759e-05	0.000753886	-0.00895223	0.0132406
SpeedOfProcessing	p-value	0.0277832	0.594622	0.810832	0.182263	0.284789	0.327648	0.965118	0.115019	0.103787
AttentionVigilance	coefficient	-0.0431562	-0.00128558	0.000188014	0.0521622	0.00161826	3.42498e-05	-0.00154826	-0.0110744	0.00998954
AttentionVigilance	p-value	0.0156885	0.894965	0.647862	0.154662	0.440418	0.450638	0.925369	0.0555776	0.191081
WorkingMemory	coefficient	-0.0437451	-0.00489374	0.000154428	0.0496579	0.00231259	4.63685e-05	-0.00174604	-0.00515956	0.0079768
WorkingMemory	p-value	0.0166644	0.608557	0.714353	0.176155	0.267797	0.309667	0.916553	0.389582	0.366086
VerbalLearning	coefficient	-0.039731	-0.00248428	7.82971e-05	0.0444792	0.00219566	3.92251e-05	-0.00772516	-0.00853561	0.00444009
VerbalLearning	p-value	0.0275732	0.797118	0.84926	0.224318	0.289869	0.385929	0.648635	0.135409	0.570855
VisualLearning	coefficient	-0.0470113	-0.0104428	0.000179476	0.0616328	0.00199825	4.74468e-05	0.00626777	-0.00289669	0.0127297
VisualLearning	p-value	0.010549	0.273074	0.668936	0.0855747	0.332801	0.2824	0.703199	0.619604	0.108172
ReasoningProblemSolving	coefficient	-0.0499391	-0.00430497	0.000342944	0.0500239	0.00206726	5.76366e-05	0.00067433	-1.96898e-05	0.0105887
ReasoningProblemSolving	p-value	0.00569681	0.65142	0.416502	0.167802	0.319152	0.206072	0.966455	0.997379	0.18833
CMINDS_composite	coefficient	-0.0381035	-0.00673354	2.95242e-05	0.0592826	0.00120845	4.07962e-05	0.00366632	-0.00984022	0.0123605
CMINDS_composite	p-value	0.0378361	0.488261	0.943491	0.102639	0.559605	0.365007	0.826795	0.11189	0.124517

## Sheet: Sheet7
Domain Connectivity Strength for SBC vs. CER
Gaussianity Test for Transformed Variable
Cannot reject normality if p > 0.05
Type of Test	p-value	Transformation Used
Lilliefors	0.419899	no_transformation
Kolmogorov-Smirnov	0.803669	no_transformation
Group Difference Analysis (t-test)
HC Mean	SZ Mean	Mean of residuals from TX[HC]	Mean of residuals from TX[SZ]	t-value	p-value	sd	df	Cohen- D
0.0768013	0.0522384	0.127466	0.112754	-1.06301	0.288693	0.114779	280	-0.128173
PANSS Results
Type		Constant	Sex	Age	meanFD	Site	CSZ Medication	PANSS
General	coefficient	0.0601289	0.0161748	-0.00146913	-0.00691526	-0.0023233	-2.58677e-05	0.00236473
General	p-value	0.366914	0.535566	0.160654	0.937293	0.679828	0.734509	0.14485
Positive	coefficient	0.0684004	0.0173043	-0.00175143	0.00215865	-0.00234671	-2.29712e-05	0.00440936
Positive	p-value	0.260773	0.506668	0.103222	0.980409	0.675137	0.762024	0.101157
Negative	coefficient	0.0826504	0.0216518	-0.00133393	-0.00802181	-0.0025817	-1.93226e-05	0.00252926
Negative	p-value	0.18903	0.418408	0.201869	0.92758	0.648324	0.800107	0.269621
CMINDS Results
Type		Constant	Sex	Age	meanFD	Site	CSZ Medication	CMINDS Score
SpeedOfProcessing	coefficient	0.114904	0.0196058	-0.00142783	-0.00234906	0.00141087	-4.67908e-05	0.00622644
SpeedOfProcessing	p-value	0.000378649	0.23874	0.0554926	0.970369	0.69702	0.323726	0.390191
AttentionVigilance	coefficient	0.122668	0.0170142	-0.00160333	0.00978773	0.000503001	-5.56643e-05	0.00171255
AttentionVigilance	p-value	8.19256e-05	0.30941	0.0250998	0.876039	0.888944	0.238149	0.790324
WorkingMemory	coefficient	0.121833	0.0200203	-0.00156643	-0.00888893	0.00134829	-5.95738e-05	0.0017677
WorkingMemory	p-value	0.000140797	0.228228	0.0337736	0.888418	0.709595	0.215011	0.821708
VerbalLearning	coefficient	0.119322	0.0177897	-0.00153663	-0.00274258	0.001536	-4.70727e-05	0.00515483
VerbalLearning	p-value	0.000154971	0.291477	0.0336513	0.965537	0.670936	0.334789	0.452153
VisualLearning	coefficient	0.119556	0.0202726	-0.00150451	-0.0127024	0.00157825	-5.89537e-05	0.00195028
VisualLearning	p-value	0.000290998	0.236161	0.0468298	0.841992	0.668774	0.211951	0.790013
ReasoningProblemSolving	coefficient	0.127166	0.019901	-0.00174708	-0.0112465	0.00169067	-7.77905e-05	-0.00589982
ReasoningProblemSolving	p-value	6.55725e-05	0.231495	0.0185434	0.857543	0.641439	0.0946597	0.413035
CMINDS_composite	coefficient	0.125764	0.0190344	-0.00161631	3.36546e-05	0.000402726	-6.88397e-05	-0.00200888
CMINDS_composite	p-value	0.000108665	0.266824	0.0289802	0.99958	0.91207	0.182258	0.781791
Additional Results with Diagnosis and Interactions
CMINDS Results
Type		Constant	Sex	Age	meanFD	Site	CSZ Medication	Diagnosis	CMINDS Score	Diagnosis X CMINDS Score
SpeedOfProcessing	coefficient	0.11584	0.0194774	-0.00143269	-0.00208743	0.0013614	-3.70148e-05	-0.00217229	0.00427755	0.00359025
SpeedOfProcessing	p-value	0.000401295	0.245178	0.0565256	0.973927	0.708845	0.639847	0.942862	0.667683	0.801385
AttentionVigilance	coefficient	0.123333	0.0172532	-0.00160742	0.0132184	0.000369247	-3.85067e-05	-0.00518832	-0.00123627	0.00462384
AttentionVigilance	p-value	8.36313e-05	0.30841	0.0253536	0.835247	0.919262	0.62539	0.856653	0.901755	0.727228
WorkingMemory	coefficient	0.122068	0.0190521	-0.0015991	-0.00361969	0.00155524	-4.10082e-05	-0.0134894	0.00450209	-0.00754029
WorkingMemory	p-value	0.000156716	0.25555	0.0312681	0.95503	0.670199	0.607744	0.644085	0.668068	0.625548
VerbalLearning	coefficient	0.119679	0.0175262	-0.00154026	-0.00102206	0.0015569	-3.38642e-05	-0.00685547	0.00531287	-0.00104404
VerbalLearning	p-value	0.000182976	0.302544	0.034177	0.987304	0.669037	0.66997	0.817987	0.596183	0.939528
VisualLearning	coefficient	0.12015	0.0197832	-0.0015243	-0.00922358	0.00165354	-3.88325e-05	-0.010528	0.00286633	-0.00288678
VisualLearning	p-value	0.000330487	0.250988	0.0454788	0.886528	0.657419	0.626305	0.72343	0.785883	0.839938
ReasoningProblemSolving	coefficient	0.127742	0.0184481	-0.00179367	-0.00276132	0.00186269	-5.31116e-05	-0.0160441	-0.000345887	-0.011039
ReasoningProblemSolving	p-value	6.61231e-05	0.271124	0.0161578	0.965378	0.609263	0.506842	0.569253	0.973807	0.43465
CMINDS_composite	coefficient	0.124897	0.0175587	-0.00162653	0.00458541	0.000710806	-5.23256e-05	-0.0149864	0.00247616	-0.00924324
CMINDS_composite	p-value	0.000154747	0.310302	0.0290676	0.943309	0.847098	0.513821	0.615461	0.821754	0.517929

## Sheet: Sheet8
Domain Connectivity Strength for AUD vs. AUD
Gaussianity Test for Transformed Variable
Cannot reject normality if p > 0.05
Type of Test	p-value	Transformation Used
Lilliefors	0.5	no_transformation
Kolmogorov-Smirnov	0.87484	no_transformation
Group Difference Analysis (t-test)
HC Mean	SZ Mean	Mean of residuals from TX[HC]	Mean of residuals from TX[SZ]	t-value	p-value	sd	df	Cohen- D
0.296778	0.108843	0.245685	0.134499	-3.65062	0.000312085	0.252595	280	-0.440173
PANSS Results
Type		Constant	Sex	Age	meanFD	Site	CSZ Medication	PANSS
General	coefficient	-0.0441198	-0.0671667	0.00350269	0.107216	0.0175281	-0.000245005	-0.000217472
General	p-value	0.773126	0.264342	0.146069	0.59616	0.177505	0.164349	0.953293
Positive	coefficient	-0.0163132	-0.0680587	0.00376321	0.100719	0.0168661	-0.000240798	-0.0027422
Positive	p-value	0.907071	0.257929	0.128346	0.619201	0.192662	0.170047	0.656339
Negative	coefficient	-0.0449538	-0.0678524	0.00349104	0.107302	0.0175201	-0.000245458	-0.000311513
Negative	p-value	0.75427	0.268929	0.145283	0.595842	0.178243	0.162093	0.95254
CMINDS Results
Type		Constant	Sex	Age	meanFD	Site	CSZ Medication	CMINDS Score
SpeedOfProcessing	coefficient	0.131128	-0.0133129	0.00255055	0.0546303	0.0111238	-0.000560595	0.00548573
SpeedOfProcessing	p-value	0.0634643	0.716552	0.120544	0.695432	0.164865	1.8191e-07	0.731329
AttentionVigilance	coefficient	0.150163	-0.0177577	0.00205307	0.0458663	0.0112932	-0.000610342	-0.00921325
AttentionVigilance	p-value	0.0296359	0.635757	0.199181	0.744376	0.162779	2.22465e-08	0.523549
WorkingMemory	coefficient	0.139644	-0.0128229	0.00236814	0.0455263	0.0111778	-0.000579445	-0.0013279
WorkingMemory	p-value	0.0452862	0.725723	0.144188	0.744278	0.161825	9.98839e-08	0.938742
VerbalLearning	coefficient	0.107888	-0.0292282	0.00288371	0.107921	0.0121456	-0.000451318	0.0371871
VerbalLearning	p-value	0.111975	0.425948	0.0668838	0.435313	0.123784	2.97645e-05	0.0132769
VisualLearning	coefficient	0.0977348	-0.0215305	0.00324564	0.0628576	0.0130623	-0.000508194	0.0276889
VisualLearning	p-value	0.171125	0.565106	0.0501296	0.652366	0.10669	1.53908e-06	0.0851341
ReasoningProblemSolving	coefficient	0.12359	-0.0116931	0.00281699	0.0516863	0.0106599	-0.000535523	0.0167249
ReasoningProblemSolving	p-value	0.0742094	0.749141	0.0838067	0.707896	0.182979	3.33684e-07	0.292076
CMINDS_composite	coefficient	0.106001	-0.0336359	0.00282833	0.108105	0.0125013	-0.000460384	0.0311246
CMINDS_composite	p-value	0.137402	0.377711	0.0853767	0.447182	0.12441	7.79005e-05	0.0547189
Additional Results with Diagnosis and Interactions
CMINDS Results
Type		Constant	Sex	Age	meanFD	Site	CSZ Medication	Diagnosis	CMINDS Score	Diagnosis X CMINDS Score
SpeedOfProcessing	coefficient	0.142753	-0.0192646	0.00225704	0.0878041	0.0120643	-0.000317161	-0.138984	0.0164991	-0.0423544
SpeedOfProcessing	p-value	0.04399	0.598331	0.168265	0.52927	0.130641	0.0673053	0.0366172	0.448558	0.175058
AttentionVigilance	coefficient	0.159601	-0.033806	0.00192052	0.051201	0.0141573	-0.000334663	-0.165248	0.0273731	-0.0754512
AttentionVigilance	p-value	0.0188618	0.362116	0.220925	0.713061	0.0769695	0.0535842	0.00910187	0.212817	0.00985149
WorkingMemory	coefficient	0.147434	-0.0210524	0.00211757	0.0877414	0.0124208	-0.000342988	-0.132605	0.00916025	-0.0386932
WorkingMemory	p-value	0.0346536	0.564613	0.190144	0.531421	0.120113	0.0500861	0.0383108	0.689434	0.251905
VerbalLearning	coefficient	0.109113	-0.0337504	0.00286348	0.134195	0.0126854	-0.000291316	-0.0928673	0.0457138	-0.0257565
VerbalLearning	p-value	0.111398	0.359686	0.0690122	0.335668	0.109023	0.0917043	0.151288	0.0362396	0.38836
VisualLearning	coefficient	0.100407	-0.027701	0.0030381	0.102726	0.014309	-0.000306834	-0.113499	0.0452232	-0.0452116
VisualLearning	p-value	0.162178	0.458697	0.0661325	0.464366	0.0780011	0.0772348	0.0797802	0.0492368	0.145967
ReasoningProblemSolving	coefficient	0.130528	-0.0190443	0.0026455	0.0932597	0.0112118	-0.00031129	-0.109664	0.0274291	-0.0256115
ReasoningProblemSolving	p-value	0.0593093	0.603499	0.104039	0.503324	0.160699	0.0763986	0.0764427	0.235025	0.407773
CMINDS_composite	coefficient	0.104646	-0.0446625	0.00269008	0.145945	0.0146137	-0.000281141	-0.133157	0.0589935	-0.0619538
CMINDS_composite	p-value	0.14415	0.240613	0.0998702	0.303766	0.0723041	0.111354	0.0431861	0.0152432	0.0495221

## Sheet: Sheet9
Domain Connectivity Strength for AUD vs. VIS
Gaussianity Test for Transformed Variable
Cannot reject normality if p > 0.05
Type of Test	p-value	Transformation Used
Lilliefors	0.490538	inverse_squared
Kolmogorov-Smirnov	0.836632	inverse_squared
Group Difference Analysis (t-test)
HC Mean	SZ Mean	Mean of residuals from TX[HC]	Mean of residuals from TX[SZ]	t-value	p-value	sd	df	Cohen- D
0.250649	0.151865	0.543134	0.437215	-6.50895	3.48454e-10	0.134961	280	-0.784817
PANSS Results
Type		Constant	Sex	Age	meanFD	Site	CSZ Medication	PANSS
General	coefficient	0.487134	0.0112692	-0.000891093	0.163794	0.00603656	1.22256e-06	-0.00196183
General	p-value	1.6526e-09	0.698655	0.444154	0.0969188	0.337254	0.988533	0.277198
Positive	coefficient	0.466017	0.0107254	-0.00077393	0.159092	0.0063874	-3.41269e-06	-0.00249217
Positive	p-value	4.01429e-10	0.71329	0.518504	0.108468	0.309763	0.967978	0.406332
Negative	coefficient	0.500886	0.0019529	-0.000982708	0.164299	0.00541799	-2.86639e-07	-0.00416709
Negative	p-value	5.84037e-11	0.947176	0.393117	0.0936245	0.386209	0.997283	0.100381
CMINDS Results
Type		Constant	Sex	Age	meanFD	Site	CSZ Medication	CMINDS Score
SpeedOfProcessing	coefficient	0.491589	0.0256194	0.000782401	0.0693221	0.00783864	-0.000299622	0.00275706
SpeedOfProcessing	p-value	1.92688e-28	0.208504	0.389801	0.370807	0.0780301	4.7507e-07	0.755728
AttentionVigilance	coefficient	0.496595	0.0216625	0.000594126	0.0718361	0.00820794	-0.000302373	0.00229055
AttentionVigilance	p-value	9.24681e-30	0.299067	0.503395	0.358652	0.068412	5.25323e-07	0.775362
WorkingMemory	coefficient	0.495432	0.0263196	0.000652495	0.0643194	0.00812672	-0.000313769	-0.00286853
WorkingMemory	p-value	2.38166e-29	0.195187	0.46773	0.406619	0.0672451	1.94794e-07	0.764865
VerbalLearning	coefficient	0.485326	0.0223175	0.000830909	0.0825931	0.00828953	-0.000276086	0.00894288
VerbalLearning	p-value	3.97989e-29	0.278563	0.345171	0.287233	0.0613138	5.6173e-06	0.285792
VisualLearning	coefficient	0.470735	0.0235779	0.00113312	0.0827104	0.00932984	-0.000269413	0.0175909
VisualLearning	p-value	2.07568e-26	0.252997	0.213107	0.282114	0.0366969	3.55947e-06	0.0471831
ReasoningProblemSolving	coefficient	0.484114	0.0267069	0.00102641	0.0688264	0.00746267	-0.000276491	0.0128125
ReasoningProblemSolving	p-value	9.79982e-29	0.187772	0.254276	0.367743	0.0925148	1.7903e-06	0.145239
CMINDS_composite	coefficient	0.472227	0.0175387	0.000953531	0.107173	0.00932436	-0.000234723	0.0205476
CMINDS_composite	p-value	1.6415e-26	0.403525	0.291317	0.171744	0.0378065	0.000246228	0.0214894
Additional Results with Diagnosis and Interactions
CMINDS Results
Type		Constant	Sex	Age	meanFD	Site	CSZ Medication	Diagnosis	CMINDS Score	Diagnosis X CMINDS Score
SpeedOfProcessing	coefficient	0.508429	0.0200279	0.000519327	0.096575	0.00812053	-3.18539e-05	-0.123463	-0.00575965	-0.000936407
SpeedOfProcessing	p-value	2.14511e-30	0.316601	0.561204	0.205982	0.0629389	0.735831	0.000743323	0.628193	0.956163
AttentionVigilance	coefficient	0.50649	0.012706	0.000485321	0.0949753	0.00928312	-2.63818e-05	-0.136163	0.00890107	-0.0220043
AttentionVigilance	p-value	1.05223e-31	0.534194	0.574258	0.2166	0.0356609	0.781739	0.000110868	0.461946	0.170008
WorkingMemory	coefficient	0.509684	0.0208455	0.000528271	0.0883724	0.00814551	-3.33364e-05	-0.116305	-0.0158601	0.014027
WorkingMemory	p-value	2.46425e-31	0.296002	0.548391	0.248188	0.0618886	0.725953	0.000936104	0.205188	0.445937
VerbalLearning	coefficient	0.498962	0.0202575	0.000709371	0.103218	0.00805173	-2.54496e-05	-0.108342	-0.00269364	0.00920506
VerbalLearning	p-value	1.17672e-30	0.318269	0.412184	0.179175	0.0649951	0.788503	0.00254661	0.821948	0.575503
VisualLearning	coefficient	0.484484	0.0201343	0.000910689	0.115113	0.00926855	-2.391e-05	-0.112279	0.012148	-0.00280001
VisualLearning	p-value	8.29625e-28	0.32206	0.309808	0.132213	0.0359913	0.799441	0.00155091	0.329751	0.868169
ReasoningProblemSolving	coefficient	0.492042	0.0194339	0.000873733	0.109598	0.00792444	-2.83531e-05	-0.116034	0.0188002	-0.0173379
ReasoningProblemSolving	p-value	3.57694e-30	0.330251	0.322849	0.148902	0.0687551	0.765994	0.00063547	0.134921	0.303117
CMINDS_composite	coefficient	0.485767	0.0123241	0.000716872	0.13567	0.00979791	4.70523e-06	-0.121611	0.0180932	-0.00959309
CMINDS_composite	p-value	7.27902e-28	0.551949	0.419997	0.0800083	0.027287	0.960897	0.000771049	0.170229	0.575363

## Sheet: Sheet10
Domain Connectivity Strength for AUD vs. SEN
Gaussianity Test for Transformed Variable
Cannot reject normality if p > 0.05
Type of Test	p-value	Transformation Used
Lilliefors	0.161659	no_transformation
Kolmogorov-Smirnov	0.57794	no_transformation
Group Difference Analysis (t-test)
HC Mean	SZ Mean	Mean of residuals from TX[HC]	Mean of residuals from TX[SZ]	t-value	p-value	sd	df	Cohen- D
0.310173	0.166348	0.390836	0.27137	-6.16002	2.52088e-09	0.160844	280	-0.742744
PANSS Results
Type		Constant	Sex	Age	meanFD	Site	CSZ Medication	PANSS
General	coefficient	0.376783	-0.0534425	-0.00276669	-0.00777604	0.0120732	-2.4396e-05	-0.00482998
General	p-value	3.67244e-05	0.122526	0.0462543	0.946545	0.10603	0.808448	0.0249671
Positive	coefficient	0.301037	-0.0541256	-0.00267332	-0.0146441	0.0134893	-3.95287e-05	-0.0041923
Positive	p-value	0.000340651	0.124248	0.0649483	0.901449	0.0753014	0.698529	0.245188
Negative	coefficient	0.349442	-0.0673745	-0.00303102	-0.0057534	0.0121218	-3.5509e-05	-0.00635609
Negative	p-value	4.6782e-05	0.0577456	0.0289273	0.960552	0.106115	0.724086	0.0366397
CMINDS Results
Type		Constant	Sex	Age	meanFD	Site	CSZ Medication	CMINDS Score
SpeedOfProcessing	coefficient	0.288941	-0.032351	-0.00113115	0.0372789	0.0115274	-0.000313412	0.0190894
SpeedOfProcessing	p-value	1.35475e-09	0.176783	0.290377	0.682032	0.0277546	6.64001e-06	0.0677906
AttentionVigilance	coefficient	0.308617	-0.0395772	-0.00169918	0.0463551	0.0114566	-0.000321327	0.0143379
AttentionVigilance	p-value	5.3124e-11	0.107626	0.104831	0.614668	0.0309697	5.37846e-06	0.130078
WorkingMemory	coefficient	0.294239	-0.0303767	-0.00131512	0.0360123	0.0115148	-0.00032184	0.0157569
WorkingMemory	p-value	4.83664e-10	0.204515	0.214695	0.693213	0.0280141	5.13386e-06	0.164042
VerbalLearning	coefficient	0.28557	-0.0428889	-0.00126883	0.0634837	0.012736	-0.000266464	0.0292122
VerbalLearning	p-value	5.33179e-10	0.0743609	0.216095	0.482164	0.0138086	0.000152541	0.00297163
VisualLearning	coefficient	0.279178	-0.0381076	-0.00097034	0.0303057	0.0131833	-0.000303818	0.0249595
VisualLearning	p-value	6.92921e-09	0.11975	0.368345	0.739425	0.0129871	1.00379e-05	0.0177879
ReasoningProblemSolving	coefficient	0.291159	-0.0288232	-0.00105351	0.0194418	0.0110149	-0.000307415	0.0241964
ReasoningProblemSolving	p-value	4.6037e-10	0.226324	0.319292	0.828482	0.0349247	5.93663e-06	0.0196712
CMINDS_composite	coefficient	0.271387	-0.049196	-0.000992968	0.0845056	0.012669	-0.000221388	0.0369964
CMINDS_composite	p-value	1.15918e-08	0.046409	0.348525	0.357557	0.0162547	0.00304047	0.000456377
Additional Results with Diagnosis and Interactions
CMINDS Results
Type		Constant	Sex	Age	meanFD	Site	CSZ Medication	Diagnosis	CMINDS Score	Diagnosis X CMINDS Score
SpeedOfProcessing	coefficient	0.306092	-0.0377565	-0.00138361	0.0630489	0.0117113	-4.88034e-05	-0.118308	0.00807931	0.00481437
SpeedOfProcessing	p-value	1.35441e-10	0.11145	0.191766	0.485189	0.0237715	0.662518	0.00613983	0.566266	0.811394
AttentionVigilance	coefficient	0.318977	-0.0478144	-0.00180874	0.0731287	0.0123029	-3.42264e-05	-0.137198	0.0166559	-0.0147603
AttentionVigilance	p-value	7.03483e-12	0.0498472	0.0789677	0.422971	0.0192779	0.762317	0.000996894	0.247134	0.438027
WorkingMemory	coefficient	0.310357	-0.0351711	-0.00140691	0.0554644	0.0112073	-2.68528e-05	-0.113132	-0.00362708	0.0282275
WorkingMemory	p-value	3.69658e-11	0.13668	0.177439	0.539855	0.0301511	0.811414	0.00633928	0.806289	0.195427
VerbalLearning	coefficient	0.295649	-0.046037	-0.00136215	0.0878806	0.0127705	-2.96784e-05	-0.111238	0.0241981	-0.00315829
VerbalLearning	p-value	1.43104e-10	0.0539414	0.180157	0.329362	0.012889	0.789805	0.00814827	0.0858777	0.86992
VisualLearning	coefficient	0.291881	-0.0424206	-0.00120965	0.0671481	0.0133855	-4.53878e-05	-0.122594	0.0237531	-0.0117713
VisualLearning	p-value	1.42493e-09	0.0804055	0.257368	0.460032	0.0111501	0.685481	0.00365031	0.110098	0.557991
ReasoningProblemSolving	coefficient	0.301061	-0.0350061	-0.00113284	0.0530353	0.0111572	-1.83844e-05	-0.121028	0.0156165	0.00902462
ReasoningProblemSolving	p-value	7.77581e-11	0.137979	0.277774	0.553452	0.0302256	0.870169	0.00248333	0.292385	0.64958
CMINDS_composite	coefficient	0.283739	-0.0543296	-0.00121415	0.111829	0.0131713	3.66135e-06	-0.11568	0.0356571	-0.0108015
CMINDS_composite	p-value	2.94888e-09	0.0272809	0.248337	0.221514	0.012206	0.974258	0.00658876	0.0227183	0.593691

[truncated: 18 more sheets: Sheet11, Sheet12, Sheet13, Sheet14, Sheet15, Sheet16, Sheet17, Sheet18, Sheet19, Sheet20, Sheet21, Sheet22, Sheet23, Sheet24, Sheet25, Sheet26, Sheet27, Sheet28]
