# Supplementary material for: Altered Domain Functional Network Connectivity Strength and Randomness in Schizophrenia
Source: Front Psychiatry. 2019 Jul 23;10:499. doi: 10.3389/fpsyt.2019.00499 (PMC6664085; doi:10.3389/fpsyt.2019.00499)
Supplement: Supplementary file 5 [file Table_4.xlsx]

## Sheet: Sheet1
Domain Randomness for SBC vs. SBC
Gaussianity Test for Transformed Variable
Cannot reject normality if p > 0.05
Type of Test	p-value	Transformation Used
Lilliefors	0.128079	square_root
Kolmogorov-Smirnov	0.532752	square_root
Group Difference Analysis (t-test)
HC Mean	SZ Mean	Mean of residuals from TX[HC]	Mean of residuals from TX[SZ]	t-value	p-value	sd	df	Cohen- D
1.77918	1.86284	0.0275675	0.0179724	-0.231999	0.816708	0.34301	280	-0.0279732
PANSS Results
Type		Constant	Sex	Age	meanFD	Site	CSZ Medication	PANSS
General	coefficient	0.034568	0.117216	-0.00456228	-0.366428	0.012605	0.000200886	0.00465181
General	p-value	0.859848	0.128804	0.138994	0.158515	0.44719	0.37159	0.328497
Positive	coefficient	0.0792954	0.118653	-0.00488396	-0.354219	0.0118973	0.00021104	0.00634635
Positive	p-value	0.658276	0.124969	0.123856	0.174458	0.472418	0.347287	0.422412
Negative	coefficient	-0.0216483	0.14278	-0.00436	-0.367326	0.014678	0.000201611	0.0113865
Negative	p-value	0.905359	0.0678924	0.151399	0.153833	0.372682	0.363921	0.0883309
CMINDS Results
Type		Constant	Sex	Age	meanFD	Site	CSZ Medication	CMINDS Score
SpeedOfProcessing	coefficient	0.0523427	0.166604	-0.00296949	-0.142279	0.00598928	0.000188011	0.0029186
SpeedOfProcessing	p-value	0.585533	0.00097519	0.184472	0.45457	0.582591	0.1876	0.893362
AttentionVigilance	coefficient	0.0532509	0.186091	-0.00269331	-0.183058	0.00496922	0.000125424	-0.0208076
AttentionVigilance	p-value	0.568289	0.000309247	0.214791	0.338277	0.650468	0.382255	0.289077
WorkingMemory	coefficient	0.0729919	0.166802	-0.00337703	-0.167515	0.00621904	0.000138652	-0.0148645
WorkingMemory	p-value	0.440648	0.000918119	0.126273	0.378434	0.566974	0.335747	0.527724
VerbalLearning	coefficient	0.0713835	0.173346	-0.00326422	-0.173938	0.00538954	0.000126415	-0.0156139
VerbalLearning	p-value	0.444565	0.000702778	0.131896	0.361722	0.619474	0.388103	0.448069
VisualLearning	coefficient	0.0557777	0.174292	-0.00318241	-0.145554	0.00688486	0.000156981	-0.00504308
VisualLearning	p-value	0.567556	0.000766504	0.159666	0.446089	0.53344	0.267139	0.818231
ReasoningProblemSolving	coefficient	0.0295553	0.168858	-0.00226698	-0.138834	0.00501511	0.000254982	0.0313431
ReasoningProblemSolving	p-value	0.752804	0.000786824	0.305255	0.459425	0.644488	0.0674164	0.146922
CMINDS_composite	coefficient	0.0494477	0.188836	-0.00277624	-0.164931	0.00567633	0.000141424	-0.00981793
CMINDS_composite	p-value	0.611579	0.000348065	0.216174	0.396449	0.609113	0.367383	0.656472
Additional Results with Diagnosis and Interactions
CMINDS Results
Type		Constant	Sex	Age	meanFD	Site	CSZ Medication	Diagnosis	CMINDS Score	Diagnosis X CMINDS Score
SpeedOfProcessing	coefficient	0.06137	0.165833	-0.0029914	-0.142957	0.0053463	0.000269187	-0.00896159	-0.0196302	0.0438985
SpeedOfProcessing	p-value	0.526822	0.00108714	0.183576	0.455844	0.625004	0.257169	0.921484	0.511428	0.305703
AttentionVigilance	coefficient	0.0561801	0.185186	-0.00271883	-0.172313	0.00485965	0.000204237	-0.0320784	-0.0258974	0.00616016
AttentionVigilance	p-value	0.549842	0.000387151	0.212437	0.373477	0.66126	0.395172	0.713721	0.395934	0.878649
WorkingMemory	coefficient	0.0866938	0.168944	-0.0032382	-0.185486	0.00449427	0.000290684	-0.0142229	-0.0522236	0.0790319
WorkingMemory	p-value	0.361366	0.000817475	0.142601	0.332998	0.679831	0.222999	0.870221	0.0961951	0.0871708
VerbalLearning	coefficient	0.0841435	0.174663	-0.00337099	-0.172908	0.00474722	0.000258099	-0.0391892	-0.0336643	0.0285017
VerbalLearning	p-value	0.373589	0.000692905	0.121104	0.369392	0.663589	0.278862	0.660695	0.262985	0.489696
VisualLearning	coefficient	0.0663849	0.174258	-0.00327566	-0.136565	0.00623735	0.000273114	-0.0429029	-0.0181089	0.0191416
VisualLearning	p-value	0.502074	0.000828032	0.150236	0.480552	0.576342	0.253159	0.630043	0.566535	0.65467
ReasoningProblemSolving	coefficient	0.034075	0.171789	-0.00208229	-0.15787	0.00421828	0.000345526	-0.00786223	-0.00442968	0.0649791
ReasoningProblemSolving	p-value	0.716977	0.000678797	0.346957	0.405934	0.698051	0.148539	0.925507	0.887938	0.123954
CMINDS_composite	coefficient	0.0643289	0.192555	-0.00290384	-0.166909	0.00442942	0.000238301	-0.0147416	-0.0351208	0.0409404
CMINDS_composite	p-value	0.515392	0.000301471	0.198445	0.394848	0.692679	0.328274	0.870854	0.293717	0.346413

## Sheet: Sheet2
Domain Randomness for SBC vs. AUD
Gaussianity Test for Transformed Variable
Cannot reject normality if p > 0.05
Type of Test	p-value	Transformation Used
Lilliefors	0.00150505	square_root
Kolmogorov-Smirnov	0.1087	square_root
Group Difference Analysis (t-test)
HC Mean	SZ Mean	Mean of residuals from TX[HC]	Mean of residuals from TX[SZ]	t-value	p-value	sd	df	Cohen- D
0.722458	0.843016	0.133317	0.247844	2.01182	0.0451967	0.472129	280	0.242575
PANSS Results
Type		Constant	Sex	Age	meanFD	Site	CSZ Medication	PANSS
General	coefficient	0.307797	-0.284298	-0.00698858	0.176818	0.0250744	-0.000127679	-0.00250105
General	p-value	0.249013	0.00738638	0.0960157	0.615405	0.266878	0.675787	0.698711
Positive	coefficient	0.309872	-0.285791	-0.00660114	0.165076	0.0248475	-0.000129048	-0.00554886
Positive	p-value	0.204283	0.00709249	0.125385	0.639742	0.269599	0.671456	0.604956
Negative	coefficient	0.4142	-0.30925	-0.00704908	0.176331	0.0220036	-0.000118861	-0.0109805
Negative	p-value	0.097388	0.00414202	0.089597	0.61424	0.327311	0.694252	0.226625
CMINDS Results
Type		Constant	Sex	Age	meanFD	Site	CSZ Medication	CMINDS Score
SpeedOfProcessing	coefficient	0.126238	-0.047688	-0.0037975	0.107578	-0.000779288	0.000202399	0.0387943
SpeedOfProcessing	p-value	0.341677	0.49013	0.219412	0.682383	0.958729	0.304452	0.198132
AttentionVigilance	coefficient	0.176422	-0.044664	-0.004824	0.0911613	-0.00319867	9.5663e-05	-0.00211225
AttentionVigilance	p-value	0.174314	0.527813	0.110143	0.731214	0.833694	0.631276	0.938186
WorkingMemory	coefficient	0.0938117	-0.0437649	-0.00331292	0.160207	-0.0014946	0.000293917	0.0714263
WorkingMemory	p-value	0.471266	0.522864	0.275037	0.540182	0.92031	0.138522	0.0281078
VerbalLearning	coefficient	0.168007	-0.0394877	-0.00491781	0.0586723	0.000300562	8.10233e-05	-0.0060939
VerbalLearning	p-value	0.195854	0.574249	0.102496	0.824639	0.984095	0.690399	0.831179
VisualLearning	coefficient	0.184479	-0.0523725	-0.00528545	0.0818522	-0.0013	9.5373e-05	-0.00509817
VisualLearning	p-value	0.173287	0.460847	0.0923344	0.757137	0.932375	0.626388	0.8669
ReasoningProblemSolving	coefficient	0.15624	-0.0424086	-0.00440105	0.0645247	-0.00083318	0.00014177	0.0186995
ReasoningProblemSolving	p-value	0.232215	0.540125	0.153095	0.804775	0.956064	0.463724	0.533367
CMINDS_composite	coefficient	0.189946	-0.0537323	-0.00524483	0.108917	-0.00424108	8.69109e-05	-0.00670824
CMINDS_composite	p-value	0.159998	0.456999	0.0922468	0.685987	0.782755	0.689172	0.826395
Additional Results with Diagnosis and Interactions
CMINDS Results
Type		Constant	Sex	Age	meanFD	Site	CSZ Medication	Diagnosis	CMINDS Score	Diagnosis X CMINDS Score
SpeedOfProcessing	coefficient	0.11009	-0.0421916	-0.00353803	0.0805202	-0.00109769	-5.81318e-05	0.121851	0.0458712	0.00358754
SpeedOfProcessing	p-value	0.411827	0.543579	0.255182	0.761237	0.942139	0.859378	0.332967	0.267613	0.951683
AttentionVigilance	coefficient	0.167243	-0.053383	-0.00478832	0.0317247	-2.48567e-05	-0.000132177	0.0460677	0.0604553	-0.103149
AttentionVigilance	p-value	0.197218	0.452441	0.111552	0.905316	0.998703	0.689615	0.70235	0.151163	0.0646128
WorkingMemory	coefficient	0.0806414	-0.037372	-0.00315158	0.130574	-0.00182598	1.35727e-05	0.125067	0.0789517	-0.00115351
WorkingMemory	p-value	0.538695	0.587929	0.301177	0.621598	0.903394	0.967102	0.298959	0.0688719	0.985541
VerbalLearning	coefficient	0.144781	-0.0439879	-0.00472797	0.0686377	0.00174179	-9.20097e-05	0.0310249	0.0314032	-0.0647692
VerbalLearning	p-value	0.27008	0.533447	0.11716	0.79719	0.908417	0.780613	0.80222	0.451419	0.258303
VisualLearning	coefficient	0.16012	-0.0558649	-0.00517792	0.0829898	0.00100348	-7.16371e-05	0.039046	0.0369684	-0.0729358
VisualLearning	p-value	0.242008	0.433136	0.100188	0.756402	0.94814	0.828138	0.751144	0.397536	0.21828
ReasoningProblemSolving	coefficient	0.149983	-0.0384086	-0.00434736	0.0427414	-0.000937029	-4.15346e-05	0.0772425	0.0236058	-0.00471825
ReasoningProblemSolving	p-value	0.254095	0.582331	0.160437	0.871995	0.950818	0.900887	0.511139	0.591105	0.936133
CMINDS_composite	coefficient	0.14948	-0.0647034	-0.00490988	0.11732	-0.000689857	-0.000161417	0.0292834	0.0641502	-0.116004
CMINDS_composite	p-value	0.272605	0.37151	0.11453	0.66378	0.964329	0.630232	0.814527	0.163924	0.0533242

## Sheet: Sheet3
Domain Randomness for SBC vs. VIS
Gaussianity Test for Transformed Variable
Cannot reject normality if p > 0.05
Type of Test	p-value	Transformation Used
Lilliefors	0.416544	square_root
Kolmogorov-Smirnov	0.801726	square_root
Group Difference Analysis (t-test)
HC Mean	SZ Mean	Mean of residuals from TX[HC]	Mean of residuals from TX[SZ]	t-value	p-value	sd	df	Cohen- D
4.18911	3.89683	-0.0633806	-0.213201	-1.84682	0.0658289	0.672807	280	-0.22268
PANSS Results
Type		Constant	Sex	Age	meanFD	Site	CSZ Medication	PANSS
General	coefficient	-0.0187106	0.0751863	-0.00095187	0.769127	-0.0380655	0.000141558	-0.00503132
General	p-value	0.962463	0.629809	0.878591	0.145132	0.259115	0.756162	0.602215
Positive	coefficient	-0.0762597	0.0738855	-0.000679264	0.75774	-0.0370868	0.000129138	-0.00611381
Positive	p-value	0.833902	0.636121	0.91555	0.152429	0.270415	0.776449	0.702974
Negative	coefficient	0.318322	0.00689439	-0.000995647	0.766582	-0.0474011	0.000174163	-0.0299331
Negative	p-value	0.384222	0.964675	0.869659	0.138005	0.152374	0.695334	0.0261992
CMINDS Results
Type		Constant	Sex	Age	meanFD	Site	CSZ Medication	CMINDS Score
SpeedOfProcessing	coefficient	-0.146135	-0.0155979	0.00431929	0.235011	-0.00995211	-0.000173917	0.00823628
SpeedOfProcessing	p-value	0.433473	0.872372	0.320126	0.524918	0.638337	0.529904	0.845645
AttentionVigilance	coefficient	-0.0986661	-0.00206125	0.00332598	0.111195	-0.00694563	-0.000345114	-0.0375136
AttentionVigilance	p-value	0.584233	0.983276	0.427402	0.763169	0.74303	0.21372	0.322446
WorkingMemory	coefficient	-0.14489	-0.0154746	0.00433554	0.237369	-0.0104021	-0.000165716	0.0119004
WorkingMemory	p-value	0.431135	0.872943	0.312037	0.520764	0.622314	0.553793	0.794774
VerbalLearning	coefficient	-0.14369	-0.0207605	0.00424661	0.242685	-0.00973515	-0.000155563	0.0126067
VerbalLearning	p-value	0.428798	0.832809	0.312906	0.512718	0.644623	0.584831	0.752681
VisualLearning	coefficient	-0.18399	-0.010514	0.00460292	0.264829	-0.00541974	-0.000167163	0.022636
VisualLearning	p-value	0.330984	0.915637	0.293653	0.474477	0.800284	0.54179	0.594714
ReasoningProblemSolving	coefficient	-0.146168	-0.0140024	0.00438237	0.22758	-0.0102116	-0.0001685	0.0116238
ReasoningProblemSolving	p-value	0.424972	0.885242	0.309752	0.534203	0.630155	0.534428	0.782355
CMINDS_composite	coefficient	-0.172965	-0.0175024	0.00411861	0.248795	-0.00289506	-0.000121572	0.0339072
CMINDS_composite	p-value	0.356577	0.861502	0.340366	0.506381	0.89224	0.687193	0.425235
Additional Results with Diagnosis and Interactions
CMINDS Results
Type		Constant	Sex	Age	meanFD	Site	CSZ Medication	Diagnosis	CMINDS Score	Diagnosis X CMINDS Score
SpeedOfProcessing	coefficient	-0.141991	-0.0251451	0.00381742	0.297816	-0.00696859	0.000120828	-0.24037	0.0721358	-0.163171
SpeedOfProcessing	p-value	0.448117	0.795267	0.378751	0.420899	0.741291	0.791888	0.171554	0.211745	0.0491818
AttentionVigilance	coefficient	-0.085598	-0.0339483	0.0031054	0.0970282	-0.000612076	5.26069e-05	-0.274363	0.0521425	-0.174612
AttentionVigilance	p-value	0.632617	0.729544	0.454519	0.792475	0.976898	0.908461	0.100648	0.369942	0.0239153
WorkingMemory	coefficient	-0.150609	-0.0331836	0.0036911	0.338195	-0.00572445	3.78569e-05	-0.215697	0.0839667	-0.181833
WorkingMemory	p-value	0.413216	0.731582	0.387877	0.362415	0.786215	0.934645	0.201873	0.167218	0.0425639
VerbalLearning	coefficient	-0.173283	-0.0406957	0.00445804	0.335343	-0.00606148	7.41341e-05	-0.232676	0.0917265	-0.169569
VerbalLearning	p-value	0.341983	0.678345	0.287041	0.366583	0.773285	0.871693	0.17719	0.114135	0.0337678
VisualLearning	coefficient	-0.17321	-0.0179396	0.00428738	0.319073	-0.00438659	0.000157302	-0.166784	0.0343404	-0.0405669
VisualLearning	p-value	0.366014	0.85732	0.330334	0.394871	0.839171	0.733666	0.333975	0.574644	0.624529
ReasoningProblemSolving	coefficient	-0.14714	-0.0385184	0.00342559	0.374367	-0.00646252	-1.6128e-05	-0.195027	0.151568	-0.266633
ReasoningProblemSolving	p-value	0.414205	0.687451	0.419257	0.303865	0.756396	0.971864	0.226792	0.0124039	0.00108836
CMINDS_composite	coefficient	-0.199037	-0.0475437	0.00401231	0.335155	0.00368931	0.000122638	-0.270217	0.134512	-0.199893
CMINDS_composite	p-value	0.290495	0.634506	0.349945	0.369224	0.862618	0.791258	0.118208	0.0351783	0.0162197

## Sheet: Sheet4
Domain Randomness for SBC vs. SEN
Gaussianity Test for Transformed Variable
Cannot reject normality if p > 0.05
Type of Test	p-value	Transformation Used
Lilliefors	0.186523	square_root
Kolmogorov-Smirnov	0.607726	square_root
Group Difference Analysis (t-test)
HC Mean	SZ Mean	Mean of residuals from TX[HC]	Mean of residuals from TX[SZ]	t-value	p-value	sd	df	Cohen- D
2.22475	2.14461	0.0498342	0.029042	-0.363203	0.716727	0.474781	280	-0.0437932
PANSS Results
Type		Constant	Sex	Age	meanFD	Site	CSZ Medication	PANSS
General	coefficient	0.0520087	-0.00474267	-0.00219699	0.325274	0.00394369	-0.000149792	-0.00345514
General	p-value	0.8607	0.967448	0.636379	0.406927	0.875015	0.659423	0.63107
Positive	coefficient	0.0994384	-0.00803486	-0.00129584	0.300219	0.00259413	-0.000144704	-0.0113107
Positive	p-value	0.712814	0.944744	0.785366	0.443723	0.917107	0.668441	0.343046
Negative	coefficient	0.0933763	-0.0236732	-0.00234747	0.325946	0.00241393	-0.000150377	-0.00843264
Negative	p-value	0.736572	0.841395	0.610845	0.404945	0.923232	0.656359	0.405239
CMINDS Results
Type		Constant	Sex	Age	meanFD	Site	CSZ Medication	CMINDS Score
SpeedOfProcessing	coefficient	-0.0468454	-0.0328909	0.00213303	0.151104	-0.00815611	-0.000249158	-0.00361153
SpeedOfProcessing	p-value	0.716597	0.624553	0.477805	0.554684	0.577806	0.194039	0.901822
AttentionVigilance	coefficient	-0.043542	-0.0304957	0.0020834	0.125298	-0.00714598	-0.00024084	0.00440787
AttentionVigilance	p-value	0.728771	0.65622	0.475342	0.625983	0.628253	0.212858	0.867312
WorkingMemory	coefficient	-0.0639697	-0.0354421	0.00270946	0.176595	-0.00967451	-0.000179796	0.0239846
WorkingMemory	p-value	0.615496	0.596852	0.361363	0.490162	0.508225	0.353701	0.449125
VerbalLearning	coefficient	-0.0877362	-0.0601692	0.00294897	0.239468	-0.00746717	-5.22924e-05	0.0573678
VerbalLearning	p-value	0.481922	0.373609	0.307802	0.34741	0.606654	0.789208	0.0377149
VisualLearning	coefficient	-0.0593955	-0.0265394	0.00255593	0.142095	-0.00764818	-0.000229818	0.00695186
VisualLearning	p-value	0.651051	0.700214	0.400828	0.580413	0.607231	0.227569	0.813926
ReasoningProblemSolving	coefficient	-0.0609137	-0.0325465	0.00252594	0.158122	-0.00858784	-0.00021131	0.0117367
ReasoningProblemSolving	p-value	0.630685	0.627837	0.397283	0.53247	0.55839	0.260549	0.68685
CMINDS_composite	coefficient	-0.0912903	-0.0364803	0.00311064	0.166833	-0.00560852	-9.83396e-05	0.0418047
CMINDS_composite	p-value	0.483946	0.601129	0.30051	0.521674	0.705916	0.639528	0.158036
Additional Results with Diagnosis and Interactions
CMINDS Results
Type		Constant	Sex	Age	meanFD	Site	CSZ Medication	Diagnosis	CMINDS Score	Diagnosis X CMINDS Score
SpeedOfProcessing	coefficient	-0.0301459	-0.0395196	0.00181417	0.185571	-0.00749001	4.67277e-05	-0.150286	-0.00330286	-0.0225424
SpeedOfProcessing	p-value	0.816999	0.558213	0.54785	0.471324	0.610386	0.883486	0.219417	0.934453	0.695246
AttentionVigilance	coefficient	-0.0337219	-0.0432145	0.00196073	0.139722	-0.00514072	3.94141e-05	-0.153186	0.0264203	-0.0496295
AttentionVigilance	p-value	0.788759	0.531433	0.501738	0.590044	0.729418	0.902478	0.191843	0.517995	0.359086
WorkingMemory	coefficient	-0.0629954	-0.0469852	0.00231141	0.240228	-0.00704438	1.67415e-05	-0.155165	0.0606072	-0.0979079
WorkingMemory	p-value	0.621852	0.484316	0.435968	0.351392	0.630716	0.958338	0.186055	0.151033	0.115119
VerbalLearning	coefficient	-0.106166	-0.0718372	0.00308224	0.292967	-0.00527597	6.70708e-05	-0.130583	0.104993	-0.101024
VerbalLearning	p-value	0.398067	0.288507	0.285418	0.252554	0.715947	0.832065	0.271427	0.00897979	0.0661296
VisualLearning	coefficient	-0.066087	-0.038785	0.00224837	0.211282	-0.00443318	3.95135e-05	-0.177357	0.0566532	-0.111678
VisualLearning	p-value	0.616324	0.572623	0.45839	0.413328	0.765863	0.901228	0.136299	0.179514	0.0512794
ReasoningProblemSolving	coefficient	-0.0541243	-0.0426053	0.00224812	0.21592	-0.00761865	2.87399e-05	-0.130913	0.0380737	-0.0553666
ReasoningProblemSolving	p-value	0.67	0.528091	0.452175	0.400193	0.60408	0.928979	0.249845	0.370398	0.33125
CMINDS_composite	coefficient	-0.104726	-0.0532366	0.00303798	0.215829	-0.00197694	4.99452e-05	-0.155297	0.096699	-0.109957
CMINDS_composite	p-value	0.425996	0.446508	0.311395	0.40805	0.894467	0.877441	0.198588	0.0303398	0.0579466

## Sheet: Sheet5
Domain Randomness for SBC vs. COG
Gaussianity Test for Transformed Variable
Cannot reject normality if p > 0.05
Type of Test	p-value	Transformation Used
Lilliefors	0.368407	fourth_root
Kolmogorov-Smirnov	0.770332	fourth_root
Group Difference Analysis (t-test)
HC Mean	SZ Mean	Mean of residuals from TX[HC]	Mean of residuals from TX[SZ]	t-value	p-value	sd	df	Cohen- D
4.28024	4.25741	1.42321	1.3705	-2.07285	0.0391012	0.210879	280	-0.249934
PANSS Results
Type		Constant	Sex	Age	meanFD	Site	CSZ Medication	PANSS
General	coefficient	1.31644	0.0271717	0.00138569	0.26744	-0.0136343	8.06133e-05	-0.000193844
General	p-value	2.33406e-18	0.580454	0.480827	0.10825	0.199947	0.574844	0.949154
Positive	coefficient	1.39943	0.0247708	0.00209583	0.250112	-0.0155777	9.34788e-05	-0.00720528
Positive	p-value	1.5344e-22	0.611174	0.295491	0.130232	0.138734	0.510342	0.151526
Negative	coefficient	1.33106	0.0242999	0.00138504	0.267321	-0.014036	8.20673e-05	-0.0012576
Negative	p-value	3.06459e-20	0.627769	0.478545	0.108252	0.187499	0.566452	0.76911
CMINDS Results
Type		Constant	Sex	Age	meanFD	Site	CSZ Medication	CMINDS Score
SpeedOfProcessing	coefficient	1.39426	-0.00245647	0.000554984	0.175788	-0.00552251	1.64558e-05	0.00982082
SpeedOfProcessing	p-value	1.16744e-67	0.934348	0.677211	0.122276	0.395999	0.846499	0.45001
AttentionVigilance	coefficient	1.41617	-0.0129533	-0.000136732	0.172485	-0.00445479	-1.11248e-05	0.00318536
AttentionVigilance	p-value	4.34825e-71	0.668069	0.915347	0.128925	0.493747	0.896009	0.78424
WorkingMemory	coefficient	1.39073	-9.5121e-05	0.00044453	0.180188	-0.00482847	1.06134e-05	0.00604753
WorkingMemory	p-value	4.36389e-68	0.997464	0.737279	0.115749	0.459877	0.902384	0.669125
VerbalLearning	coefficient	1.38902	-0.00403184	0.000436547	0.187523	-0.00441284	2.5284e-05	0.00924625
VerbalLearning	p-value	4.52383e-69	0.894468	0.736901	0.102486	0.49884	0.773824	0.454806
VisualLearning	coefficient	1.41086	0.00651149	0.000299248	0.145501	-0.00544335	-2.6319e-05	-0.00428879
VisualLearning	p-value	4.73256e-67	0.831096	0.824144	0.201904	0.409039	0.754731	0.743066
ReasoningProblemSolving	coefficient	1.41752	-0.00228112	-6.5539e-05	0.160708	-0.00492947	-4.36269e-05	-0.0139877
ReasoningProblemSolving	p-value	2.06218e-70	0.938908	0.960467	0.153166	0.448802	0.600011	0.27907
CMINDS_composite	coefficient	1.40965	-0.00772296	0.000110003	0.161694	-0.00405922	-3.82741e-06	0.00572999
CMINDS_composite	p-value	2.01078e-67	0.802021	0.933835	0.16021	0.536286	0.967059	0.660593
Additional Results with Diagnosis and Interactions
CMINDS Results
Type		Constant	Sex	Age	meanFD	Site	CSZ Medication	Diagnosis	CMINDS Score	Diagnosis X CMINDS Score
SpeedOfProcessing	coefficient	1.39573	-0.00688081	0.000321423	0.205197	-0.00409316	0.000150012	-0.111944	0.0408982	-0.0786342
SpeedOfProcessing	p-value	2.77295e-68	0.814725	0.806637	0.0679801	0.522317	0.280181	0.0360852	0.0199448	0.00187206
AttentionVigilance	coefficient	1.42257	-0.0229039	-0.000223052	0.178186	-0.00274103	0.000174306	-0.107677	0.0242313	-0.0443964
AttentionVigilance	p-value	1.0206e-71	0.447781	0.861075	0.116584	0.672908	0.215539	0.0362431	0.175364	0.0610962
WorkingMemory	coefficient	1.39073	-0.00714172	0.000198736	0.219298	-0.00316955	0.00012246	-0.0928659	0.0297222	-0.0623936
WorkingMemory	p-value	3.72254e-68	0.810596	0.879955	0.0559312	0.625972	0.389553	0.0749403	0.112722	0.0240324
VerbalLearning	coefficient	1.38726	-0.00864585	0.00044178	0.212337	-0.00375074	0.000147604	-0.0795462	0.0215201	-0.0311008
VerbalLearning	p-value	4.11055e-68	0.776517	0.73369	0.0662228	0.565895	0.300756	0.137382	0.231953	0.208388
VisualLearning	coefficient	1.40802	-0.000698674	0.000108583	0.18715	-0.00361838	0.00014422	-0.108823	0.0236072	-0.0637407
VisualLearning	p-value	6.2309e-67	0.981545	0.935026	0.0999275	0.580336	0.303222	0.0379662	0.203081	0.0115892
ReasoningProblemSolving	coefficient	1.42137	-0.00954694	-0.000283036	0.202814	-0.00414597	0.000103746	-0.0871027	0.00959269	-0.0479137
ReasoningProblemSolving	p-value	8.3449e-71	0.74784	0.829547	0.0731657	0.521265	0.464761	0.082298	0.607727	0.0566285
CMINDS_composite	coefficient	1.40764	-0.0180578	-1.06226e-05	0.196607	-0.0020519	0.000156087	-0.121739	0.0326676	-0.059097
CMINDS_composite	p-value	4.14944e-67	0.555048	0.993539	0.085774	0.75306	0.271347	0.0217765	0.0939001	0.0201072

## Sheet: Sheet6
Domain Randomness for SBC vs. DMN
Gaussianity Test for Transformed Variable
Cannot reject normality if p > 0.05
Type of Test	p-value	Transformation Used
Lilliefors	0.00207744	square_root
Kolmogorov-Smirnov	0.121602	square_root
Group Difference Analysis (t-test)
HC Mean	SZ Mean	Mean of residuals from TX[HC]	Mean of residuals from TX[SZ]	t-value	p-value	sd	df	Cohen- D
2.08897	2.19774	0.0239619	0.13611	1.84445	0.0661744	0.504275	280	0.222394
PANSS Results
Type		Constant	Sex	Age	meanFD	Site	CSZ Medication	PANSS
General	coefficient	0.104688	0.0476576	-0.000106117	0.550819	-0.0014776	-0.000359389	-0.00585891
General	p-value	0.72735	0.685702	0.982005	0.166797	0.953602	0.29752	0.421877
Positive	coefficient	0.241639	0.0405155	0.00188607	0.497129	-0.00508028	-0.000341909	-0.0238031
Positive	p-value	0.372252	0.727038	0.692158	0.206171	0.83865	0.312928	0.0477288
Negative	coefficient	0.0850529	0.0287669	-0.00041818	0.5531	-0.00176604	-0.000371234	-0.00857306
Negative	p-value	0.762691	0.810638	0.928783	0.164939	0.944615	0.280146	0.404398
CMINDS Results
Type		Constant	Sex	Age	meanFD	Site	CSZ Medication	CMINDS Score
SpeedOfProcessing	coefficient	0.0548191	-0.0827216	-1.92346e-05	0.343905	-0.0255967	-0.000143541	-0.0255489
SpeedOfProcessing	p-value	0.698777	0.262657	0.995345	0.22118	0.112355	0.494965	0.426911
AttentionVigilance	coefficient	0.0877345	-0.10188	-0.00111154	0.299167	-0.0218466	-0.000275553	-0.0512348
AttentionVigilance	p-value	0.511242	0.162686	0.720112	0.27423	0.164613	0.180203	0.0687228
WorkingMemory	coefficient	0.0396963	-0.0835047	0.000193118	0.351801	-0.0246029	-0.000135866	-0.0244843
WorkingMemory	p-value	0.776605	0.257119	0.952737	0.211323	0.12637	0.523324	0.481831
VerbalLearning	coefficient	0.000407234	-0.0924175	0.000964814	0.414205	-0.0247616	-6.25126e-06	0.0189991
VerbalLearning	p-value	0.997647	0.217425	0.762915	0.142632	0.123862	0.97697	0.532603
VisualLearning	coefficient	0.0886291	-0.0531663	-0.000212924	0.306823	-0.028959	-0.000182249	-0.0391069
VisualLearning	p-value	0.534498	0.477851	0.948594	0.272328	0.0740618	0.378081	0.223607
ReasoningProblemSolving	coefficient	0.0663536	-0.0885184	-0.000556283	0.363907	-0.0243491	-0.000192993	-0.0497207
ReasoningProblemSolving	p-value	0.632174	0.228738	0.864609	0.189739	0.130116	0.347433	0.119379
CMINDS_composite	coefficient	0.103444	-0.0922067	-0.00112014	0.300969	-0.0236122	-0.000212129	-0.0221382
CMINDS_composite	p-value	0.456334	0.215193	0.725957	0.278001	0.136522	0.34302	0.481907
Additional Results with Diagnosis and Interactions
CMINDS Results
Type		Constant	Sex	Age	meanFD	Site	CSZ Medication	Diagnosis	CMINDS Score	Diagnosis X CMINDS Score
SpeedOfProcessing	coefficient	0.0287518	-0.0807154	3.22845e-05	0.347367	-0.0236619	-0.000371804	0.0202424	0.0413339	-0.131134
SpeedOfProcessing	p-value	0.839542	0.273034	0.992169	0.216558	0.140531	0.285272	0.8792	0.345481	0.037367
AttentionVigilance	coefficient	0.0866354	-0.103317	-0.00110877	0.291175	-0.0213705	-0.000302185	0.00366642	-0.0421597	-0.0151987
AttentionVigilance	p-value	0.519385	0.161894	0.721976	0.293513	0.178919	0.379418	0.976624	0.334349	0.7924
WorkingMemory	coefficient	0.0230645	-0.0807064	0.000212877	0.343655	-0.0237799	-0.000406129	0.0884137	0.00273429	-0.0481485
WorkingMemory	p-value	0.869977	0.276638	0.948127	0.227286	0.142177	0.251426	0.494154	0.953088	0.481678
VerbalLearning	coefficient	-0.030627	-0.0946809	0.00122652	0.406408	-0.023321	-0.000356313	0.113326	0.0608263	-0.0635607
VerbalLearning	p-value	0.826049	0.207796	0.701477	0.153063	0.148149	0.310659	0.389656	0.170513	0.296515
VisualLearning	coefficient	0.0532971	-0.0590719	-8.20341e-05	0.313598	-0.0254257	-0.000401042	0.0426409	0.0247493	-0.112613
VisualLearning	p-value	0.710516	0.430152	0.980166	0.265082	0.117648	0.247974	0.74166	0.589634	0.0709073
ReasoningProblemSolving	coefficient	0.0529407	-0.0916384	-0.000890197	0.387075	-0.0228199	-0.000501831	0.0692761	0.0255537	-0.133828
ReasoningProblemSolving	p-value	0.701318	0.212344	0.78405	0.165768	0.15372	0.153003	0.574886	0.579966	0.031342
CMINDS_composite	coefficient	0.0741935	-0.102643	-0.000913161	0.315874	-0.0205765	-0.000347534	-0.0103712	0.0350767	-0.0975072
CMINDS_composite	p-value	0.597527	0.170181	0.775626	0.257477	0.197111	0.315795	0.935854	0.460315	0.115187

## Sheet: Sheet7
Domain Randomness for SBC vs. CER
Gaussianity Test for Transformed Variable
Cannot reject normality if p > 0.05
Type of Test	p-value	Transformation Used
Lilliefors	0.00346146	square_root
Kolmogorov-Smirnov	0.145712	square_root
Group Difference Analysis (t-test)
HC Mean	SZ Mean	Mean of residuals from TX[HC]	Mean of residuals from TX[SZ]	t-value	p-value	sd	df	Cohen- D
0.717679	0.634804	0.27855	0.284856	0.116051	0.907695	0.4507	280	0.0139929
PANSS Results
Type		Constant	Sex	Age	meanFD	Site	CSZ Medication	PANSS
General	coefficient	0.100097	0.2277	-0.00465428	0.107368	-0.0234806	-0.000266546	0.00468627
General	p-value	0.683392	0.0194268	0.227662	0.740568	0.259312	0.344268	0.431826
Positive	coefficient	0.244032	0.226419	-0.00416647	0.100069	-0.0264925	-0.000240832	-0.00169437
Positive	p-value	0.279109	0.0205002	0.294098	0.758873	0.203412	0.392538	0.864281
Negative	coefficient	0.0449807	0.25323	-0.00444954	0.106445	-0.0214312	-0.000265632	0.0113741
Negative	p-value	0.844252	0.0105795	0.243525	0.741312	0.300897	0.341518	0.174714
CMINDS Results
Type		Constant	Sex	Age	meanFD	Site	CSZ Medication	CMINDS Score
SpeedOfProcessing	coefficient	0.279999	0.0594347	-0.00727751	0.127941	-0.0095244	-0.000257482	-0.0279648
SpeedOfProcessing	p-value	0.0279215	0.368219	0.0142146	0.61056	0.508218	0.171912	0.331286
AttentionVigilance	coefficient	0.269631	0.0307898	-0.00739271	0.1952	-0.00896096	-0.000200996	-0.00132725
AttentionVigilance	p-value	0.0290822	0.646269	0.0101577	0.438279	0.535298	0.288166	0.959027
WorkingMemory	coefficient	0.234811	0.0586605	-0.00649063	0.172873	-0.00881004	-0.000178858	-0.00148918
WorkingMemory	p-value	0.0624981	0.375092	0.0272802	0.493495	0.541348	0.349677	0.961984
VerbalLearning	coefficient	0.243805	0.0642361	-0.00662571	0.153995	-0.00919488	-0.000217504	-0.012737
VerbalLearning	p-value	0.0499775	0.339114	0.0216535	0.542869	0.523472	0.263631	0.641018
VisualLearning	coefficient	0.321783	0.0902668	-0.00753195	0.0785875	-0.0136503	-0.000308053	-0.0478797
VisualLearning	p-value	0.0119909	0.17738	0.0111052	0.752382	0.34417	0.0956095	0.0953467
ReasoningProblemSolving	coefficient	0.262204	0.0553449	-0.00695689	0.157953	-0.0093371	-0.000224724	-0.0180605
ReasoningProblemSolving	p-value	0.0361725	0.402225	0.0183501	0.526125	0.517749	0.223932	0.528365
CMINDS_composite	coefficient	0.30861	0.058197	-0.00757302	0.105503	-0.010758	-0.00030021	-0.0245668
CMINDS_composite	p-value	0.0155732	0.391528	0.00999637	0.676953	0.457067	0.142445	0.393178
Additional Results with Diagnosis and Interactions
CMINDS Results
Type		Constant	Sex	Age	meanFD	Site	CSZ Medication	Diagnosis	CMINDS Score	Diagnosis X CMINDS Score
SpeedOfProcessing	coefficient	0.284674	0.058411	-0.00732227	0.131878	-0.00963467	-0.000197949	-0.0206909	-0.034599	0.0102818
SpeedOfProcessing	p-value	0.0272934	0.379911	0.0143606	0.603225	0.50593	0.528724	0.863524	0.382188	0.856054
AttentionVigilance	coefficient	0.272431	0.0289281	-0.00742092	0.203247	-0.0088215	-0.000124016	-0.0353585	-0.00217049	-0.00134542
AttentionVigilance	p-value	0.028522	0.670073	0.010209	0.425691	0.546262	0.695092	0.758982	0.956919	0.979815
WorkingMemory	coefficient	0.236112	0.0601385	-0.006433	0.164093	-0.00927375	-0.000184675	0.0154524	-0.00931556	0.0187836
WorkingMemory	p-value	0.0635645	0.367599	0.0297212	0.521397	0.524083	0.561926	0.894334	0.823796	0.760301
VerbalLearning	coefficient	0.237425	0.0614608	-0.00657687	0.165398	-0.00859985	-0.000216247	-0.0209794	0.000960224	-0.0272257
VerbalLearning	p-value	0.0596803	0.364013	0.0232976	0.518216	0.553457	0.494651	0.85968	0.980816	0.619575
VisualLearning	coefficient	0.329461	0.0905067	-0.00759156	0.0834826	-0.0141794	-0.000231369	-0.0266537	-0.058229	0.0159983
VisualLearning	p-value	0.011223	0.179278	0.0110168	0.741087	0.330946	0.458072	0.818687	0.158788	0.774602
ReasoningProblemSolving	coefficient	0.265055	0.0591095	-0.00676684	0.134501	-0.0101267	-0.000181394	0.0108185	-0.0512327	0.0612523
ReasoningProblemSolving	p-value	0.0349699	0.374549	0.0222777	0.59468	0.484345	0.568185	0.923014	0.221571	0.275454
CMINDS_composite	coefficient	0.320725	0.0587612	-0.00771145	0.112573	-0.0113124	-0.000177995	-0.0430012	-0.039274	0.0199101
CMINDS_composite	p-value	0.0134761	0.391787	0.00922661	0.659861	0.439343	0.575437	0.716272	0.367985	0.725397

## Sheet: Sheet8
Domain Randomness for AUD vs. AUD
Gaussianity Test for Transformed Variable
Cannot reject normality if p > 0.05
Type of Test	p-value	Transformation Used
Lilliefors	0.001	square_root
Kolmogorov-Smirnov	0.000706848	square_root
Group Difference Analysis (t-test)
HC Mean	SZ Mean	Mean of residuals from TX[HC]	Mean of residuals from TX[SZ]	t-value	p-value	sd	df	Cohen- D
0.694952	0.777748	-0.00129195	-0.0232011	-0.916585	0.360149	0.198242	280	-0.110517
PANSS Results
Type		Constant	Sex	Age	meanFD	Site	CSZ Medication	PANSS
General	coefficient	-0.165984	-0.0595107	-0.00418542	0.460642	0.000738612	0.000160334	0.0058497
General	p-value	0.173013	0.212534	0.0294219	0.00477532	0.942621	0.250335	0.0488555
Positive	coefficient	-0.0646229	-0.0589488	-0.00421949	0.467053	-0.00120026	0.000180168	0.00429028
Positive	p-value	0.565896	0.223665	0.0350297	0.0049037	0.907949	0.201891	0.387668
Negative	coefficient	-0.116767	-0.0450066	-0.00385509	0.457988	0.000266172	0.00017574	0.00667094
Negative	p-value	0.309105	0.357526	0.0447069	0.00527777	0.97946	0.209136	0.112139
CMINDS Results
Type		Constant	Sex	Age	meanFD	Site	CSZ Medication	CMINDS Score
SpeedOfProcessing	coefficient	0.000984259	-0.0360717	-0.00136537	0.150771	-3.26955e-05	0.000127451	0.00351433
SpeedOfProcessing	p-value	0.985877	0.213539	0.291991	0.172008	0.995867	0.123422	0.780594
AttentionVigilance	coefficient	0.00809998	-0.0249882	-0.00139216	0.111937	0.000164945	7.39974e-05	-0.0142176
AttentionVigilance	p-value	0.881125	0.398088	0.269224	0.313214	0.979327	0.374582	0.212318
WorkingMemory	coefficient	0.00147932	-0.0356755	-0.00139317	0.151079	-2.28125e-05	0.000126679	0.00314615
WorkingMemory	p-value	0.978485	0.217055	0.276098	0.171159	0.997109	0.129847	0.81763
VerbalLearning	coefficient	0.018631	-0.0280254	-0.00168587	0.118952	-0.00040134	6.05506e-05	-0.017213
VerbalLearning	p-value	0.729651	0.337767	0.177752	0.280387	0.948944	0.474108	0.148289
VisualLearning	coefficient	0.01087	-0.0350662	-0.00169479	0.155296	-6.76293e-05	0.000107334	-0.00383107
VisualLearning	p-value	0.847579	0.238162	0.196337	0.161454	0.991578	0.190869	0.763324
ReasoningProblemSolving	coefficient	-0.00319203	-0.0350823	-0.00121416	0.148711	-0.000304627	0.00014165	0.00993474
ReasoningProblemSolving	p-value	0.953331	0.225481	0.344752	0.173361	0.961533	0.0803892	0.428274
CMINDS_composite	coefficient	0.0146995	-0.0265654	-0.00165825	0.128767	-9.82197e-05	7.84046e-05	-0.00991137
CMINDS_composite	p-value	0.794942	0.38048	0.203577	0.254754	0.987846	0.389666	0.439777
Additional Results with Diagnosis and Interactions
CMINDS Results
Type		Constant	Sex	Age	meanFD	Site	CSZ Medication	Diagnosis	CMINDS Score	Diagnosis X CMINDS Score
SpeedOfProcessing	coefficient	0.00809995	-0.0382351	-0.00146587	0.160919	1.53754e-05	0.000235014	-0.0470488	-0.00169311	0.00357644
SpeedOfProcessing	p-value	0.885395	0.189773	0.260754	0.148286	0.998065	0.088467	0.372469	0.922148	0.885428
AttentionVigilance	coefficient	0.0130421	-0.0270414	-0.00143723	0.128892	0.000109079	0.000207843	-0.0566045	-0.0206808	0.00657235
AttentionVigilance	p-value	0.810451	0.36493	0.254819	0.250492	0.986444	0.135658	0.264083	0.241978	0.778455
WorkingMemory	coefficient	0.00581207	-0.0385815	-0.00147425	0.165283	0.000275174	0.000231657	-0.0517267	0.00336684	-0.00672744
WorkingMemory	p-value	0.916258	0.185188	0.251385	0.139095	0.965391	0.0958858	0.308163	0.853504	0.802035
VerbalLearning	coefficient	0.0211596	-0.031567	-0.00171518	0.140567	-3.6643e-05	0.000207183	-0.0806528	-0.0123971	-0.0176597
VerbalLearning	p-value	0.69734	0.28179	0.170446	0.205329	0.995346	0.131498	0.117445	0.473642	0.457231
VisualLearning	coefficient	0.0207631	-0.0358246	-0.00180348	0.168119	-0.000505126	0.000235963	-0.0521359	-0.0135589	0.0119468
VisualLearning	p-value	0.716627	0.230134	0.1709	0.134081	0.937645	0.088468	0.312101	0.458357	0.629468
ReasoningProblemSolving	coefficient	0.000945653	-0.0366203	-0.00120716	0.156502	-0.00040181	0.00025491	-0.0419635	0.000558811	0.0148336
ReasoningProblemSolving	p-value	0.986224	0.209157	0.349421	0.157953	0.949426	0.0677342	0.392118	0.975662	0.545894
CMINDS_composite	coefficient	0.0247661	-0.0277716	-0.00179676	0.140543	-0.000245638	0.000209426	-0.0568084	-0.018125	0.00741805
CMINDS_composite	p-value	0.666068	0.362998	0.170508	0.217457	0.969874	0.139336	0.280998	0.350403	0.768625

## Sheet: Sheet9
Domain Randomness for AUD vs. VIS
Gaussianity Test for Transformed Variable
Cannot reject normality if p > 0.05
Type of Test	p-value	Transformation Used
Lilliefors	0.001	square_root
Kolmogorov-Smirnov	0.0197377	square_root
Group Difference Analysis (t-test)
HC Mean	SZ Mean	Mean of residuals from TX[HC]	Mean of residuals from TX[SZ]	t-value	p-value	sd	df	Cohen- D
1.49899	1.17312	-0.0104436	0.0796831	1.17148	0.2424	0.638057	280	0.141252
PANSS Results
Type		Constant	Sex	Age	meanFD	Site	CSZ Medication	PANSS
General	coefficient	0.136224	-0.0799239	-0.000396685	-0.45532	0.0489946	-0.000590534	-0.00229144
General	p-value	0.66459	0.516758	0.935765	0.273867	0.0672409	0.103028	0.763692
Positive	coefficient	0.275062	-0.0850699	0.00108266	-0.493221	0.0456029	-0.000570343	-0.0162847
Positive	p-value	0.33552	0.487307	0.829286	0.234007	0.0850573	0.1116	0.196598
Negative	coefficient	0.287778	-0.110741	-0.000417853	-0.456454	0.0447928	-0.000575919	-0.0135087
Negative	p-value	0.32655	0.375594	0.93152	0.269382	0.0920897	0.10807	0.2071
CMINDS Results
Type		Constant	Sex	Age	meanFD	Site	CSZ Medication	CMINDS Score
SpeedOfProcessing	coefficient	-0.0701111	-0.0134254	0.000717479	0.173539	0.0061298	-0.000247453	0.0501566
SpeedOfProcessing	p-value	0.695889	0.885693	0.863543	0.625416	0.763393	0.35301	0.218427
AttentionVigilance	coefficient	0.00333641	-0.0315022	-0.00108039	0.199324	0.00319591	-0.000331585	0.018938
AttentionVigilance	p-value	0.984788	0.741431	0.790461	0.578029	0.876503	0.218453	0.606616
WorkingMemory	coefficient	-0.0576252	-0.00813773	0.000251966	0.171821	0.00613455	-0.000267299	0.0421192
WorkingMemory	p-value	0.745018	0.930426	0.951313	0.62934	0.762943	0.321767	0.339609
VerbalLearning	coefficient	-0.100147	-0.051983	0.000685117	0.283796	0.0100367	-4.01811e-05	0.101702
VerbalLearning	p-value	0.562067	0.578625	0.864001	0.421181	0.617237	0.882061	0.00797792
VisualLearning	coefficient	-0.121936	-0.0258637	0.00179475	0.136653	0.0122615	-0.00020768	0.0747808
VisualLearning	p-value	0.502084	0.786138	0.669537	0.700652	0.551312	0.430059	0.0680824
ReasoningProblemSolving	coefficient	-0.0603212	-0.0044498	0.000803189	0.125616	0.00493681	-0.00024301	0.0588403
ReasoningProblemSolving	p-value	0.73169	0.961924	0.846205	0.720933	0.808518	0.351274	0.146356
CMINDS_composite	coefficient	-0.117521	-0.0580879	0.0012874	0.305199	0.0075379	-1.44914e-05	0.0980853
CMINDS_composite	p-value	0.514405	0.547035	0.756306	0.396537	0.713668	0.960165	0.0169773
Additional Results with Diagnosis and Interactions
CMINDS Results
Type		Constant	Sex	Age	meanFD	Site	CSZ Medication	Diagnosis	CMINDS Score	Diagnosis X CMINDS Score
SpeedOfProcessing	coefficient	-0.0977859	-0.00567276	0.00107297	0.138613	0.00617875	-0.000647268	0.165986	0.075752	-0.0270998
SpeedOfProcessing	p-value	0.589355	0.95178	0.798153	0.698645	0.762365	0.145118	0.328988	0.175668	0.734797
AttentionVigilance	coefficient	-0.00847228	-0.0308302	-0.000988921	0.149371	0.00436659	-0.000644384	0.115296	0.0514636	-0.0464281
AttentionVigilance	p-value	0.961567	0.749205	0.808297	0.680088	0.833409	0.152443	0.481409	0.367601	0.538934
WorkingMemory	coefficient	-0.0674193	0.00290032	0.000591117	0.114908	0.00440906	-0.000575568	0.175833	0.0266109	0.0547675
WorkingMemory	p-value	0.705595	0.975342	0.886566	0.749554	0.829494	0.199479	0.283289	0.651262	0.527363
VerbalLearning	coefficient	-0.131479	-0.0492028	0.000960196	0.247403	0.0108358	-0.000554172	0.211507	0.132751	-0.0331239
VerbalLearning	p-value	0.451048	0.600351	0.810428	0.486248	0.590564	0.207824	0.199829	0.0172427	0.6634
VisualLearning	coefficient	-0.165052	-0.0274788	0.00212149	0.110798	0.0152939	-0.000630845	0.145219	0.133807	-0.0920198
VisualLearning	p-value	0.368051	0.773534	0.61447	0.757374	0.459886	0.154706	0.379294	0.0229858	0.246528
ReasoningProblemSolving	coefficient	-0.0754815	-0.00276751	0.00062576	0.120686	0.00588498	-0.000629553	0.121198	0.115081	-0.0961639
ReasoningProblemSolving	p-value	0.668501	0.976433	0.880087	0.734604	0.772846	0.160341	0.442385	0.0517997	0.224276
CMINDS_composite	coefficient	-0.174691	-0.0639334	0.00189598	0.283054	0.0107495	-0.000535191	0.162859	0.175099	-0.111293
CMINDS_composite	p-value	0.337422	0.508791	0.647729	0.432974	0.602307	0.233116	0.32959	0.00474383	0.164763

## Sheet: Sheet10
Domain Randomness for AUD vs. SEN
Gaussianity Test for Transformed Variable
Cannot reject normality if p > 0.05
Type of Test	p-value	Transformation Used
Lilliefors	0.001	square_root
Kolmogorov-Smirnov	0.0159367	square_root
Group Difference Analysis (t-test)
HC Mean	SZ Mean	Mean of residuals from TX[HC]	Mean of residuals from TX[SZ]	t-value	p-value	sd	df	Cohen- D
0.941933	1.04459	0.0527957	0.0550222	0.0350642	0.972054	0.526645	280	0.00422786
PANSS Results
Type		Constant	Sex	Age	meanFD	Site	CSZ Medication	PANSS
General	coefficient	0.3091	-0.218586	0.000202841	-0.636771	0.0496593	0.000266021	-0.0115903
General	p-value	0.287607	0.0565675	0.964395	0.0985818	0.0448461	0.424165	0.101541
Positive	coefficient	0.153557	-0.220949	0.000642215	-0.65845	0.0524479	0.000233815	-0.0122051
Positive	p-value	0.565469	0.0558799	0.891388	0.090931	0.0351021	0.484196	0.300861
Negative	coefficient	0.457104	-0.283448	-0.000296118	-0.634637	0.0442905	0.000265174	-0.0288765
Negative	p-value	0.0864121	0.0132824	0.946336	0.0908461	0.0659666	0.411441	0.00335654
CMINDS Results
Type		Constant	Sex	Age	meanFD	Site	CSZ Medication	CMINDS Score
SpeedOfProcessing	coefficient	-0.02019	-0.0118984	-9.76999e-05	-0.26615	0.0193649	0.000197014	-0.002641
SpeedOfProcessing	p-value	0.890234	0.875885	0.977111	0.358989	0.244289	0.36465	0.936583
AttentionVigilance	coefficient	-0.031007	-0.0327753	8.07853e-05	-0.158959	0.0157775	0.000339472	0.0431561
AttentionVigilance	p-value	0.827117	0.672217	0.980461	0.584515	0.344765	0.120772	0.148853
WorkingMemory	coefficient	-0.0783826	-0.0129929	0.00114224	-0.191015	0.0180352	0.00035163	0.0542564
WorkingMemory	p-value	0.585432	0.8635	0.732853	0.508208	0.27465	0.108502	0.129771
VerbalLearning	coefficient	-0.0345782	-0.0164918	0.000123904	-0.243132	0.0198127	0.000241236	0.0106949
VerbalLearning	p-value	0.808124	0.830739	0.970031	0.403312	0.232059	0.280592	0.733303
VisualLearning	coefficient	0.00571305	-0.0206634	-0.000755708	-0.250625	0.0172485	0.000176924	-0.0174693
VisualLearning	p-value	0.969318	0.791001	0.826087	0.388994	0.305886	0.411204	0.601192
ReasoningProblemSolving	coefficient	-0.028034	-0.0118277	0.000116645	-0.26167	0.0191439	0.000217712	0.00566176
ReasoningProblemSolving	p-value	0.845284	0.876524	0.972484	0.362559	0.250466	0.306608	0.863829
CMINDS_composite	coefficient	-0.0205332	-0.0371872	-0.000132878	-0.182348	0.0153076	0.000266229	0.0117239
CMINDS_composite	p-value	0.889898	0.639517	0.96896	0.538204	0.365729	0.265635	0.727375
Additional Results with Diagnosis and Interactions
CMINDS Results
Type		Constant	Sex	Age	meanFD	Site	CSZ Medication	Diagnosis	CMINDS Score	Diagnosis X CMINDS Score
SpeedOfProcessing	coefficient	-0.0132999	-0.0105631	-1.15109e-05	-0.279873	0.0181882	0.000205095	0.0425942	-0.0353872	0.0718631
SpeedOfProcessing	p-value	0.928291	0.890248	0.997317	0.338463	0.275897	0.570841	0.758655	0.437606	0.271496
AttentionVigilance	coefficient	-0.0335728	-0.0231215	0.000137096	-0.148611	0.0137028	0.000255767	0.069859	0.011863	0.0589058
AttentionVigilance	p-value	0.813939	0.767595	0.966928	0.613125	0.416198	0.483175	0.598943	0.797805	0.33689
WorkingMemory	coefficient	-0.0778019	-0.00822839	0.00131113	-0.217716	0.0168621	0.000283852	0.061	0.0369765	0.0447208
WorkingMemory	p-value	0.591461	0.914017	0.696872	0.45663	0.311018	0.435424	0.646396	0.43949	0.525121
VerbalLearning	coefficient	-0.0689178	-0.0288467	0.000392357	-0.196297	0.0226812	0.000166132	-0.0634107	0.0787177	-0.130707
VerbalLearning	p-value	0.630312	0.708315	0.904976	0.501049	0.170903	0.64515	0.639226	0.0846053	0.0372758
VisualLearning	coefficient	-0.0052876	-0.0254766	-0.000803797	-0.230364	0.0190291	0.000191876	-0.0362927	0.0124655	-0.0592142
VisualLearning	p-value	0.971963	0.74527	0.816185	0.434345	0.263154	0.597453	0.788875	0.795393	0.363571
ReasoningProblemSolving	coefficient	-0.0292711	-0.013068	4.92751e-05	-0.253843	0.0194276	0.000196079	-0.00145521	0.0178786	-0.0224191
ReasoningProblemSolving	p-value	0.839561	0.86498	0.988446	0.385036	0.245998	0.593372	0.991024	0.711613	0.729459
CMINDS_composite	coefficient	-0.0415864	-0.0445205	1.85997e-05	-0.172249	0.0174592	0.00016563	-0.00521806	0.0524774	-0.0692085
CMINDS_composite	p-value	0.782444	0.578255	0.995678	0.564179	0.306937	0.655317	0.969866	0.303036	0.296192

[truncated: 18 more sheets: Sheet11, Sheet12, Sheet13, Sheet14, Sheet15, Sheet16, Sheet17, Sheet18, Sheet19, Sheet20, Sheet21, Sheet22, Sheet23, Sheet24, Sheet25, Sheet26, Sheet27, Sheet28]
